# Supplementary material for: The prefrontal operculum, a human-specific hub for the cognitive control of speech
Source: Commun Biol. 2025 Dec 1;8:1731. doi: 10.1038/s42003-025-09110-8 (PMC12669689; doi:10.1038/s42003-025-09110-8)
Supplement: Supplementary file 3 — Supplemental Data 1 [file 42003_2025_9110_MOESM3_ESM.zip]

Archive with 7 entries (7 files):
- Human_Probabilistic_Map_aPFOp_LH.nii
- __MACOSX/._Human_Probabilistic_Map_aPFOp_LH.nii
- Human_Probabilistic_Map_aPFOp_RH.nii
- Human_Probabilistic_Map_mPFOp_LH.nii
- Human_Probabilistic_Map_mPFOp_RH.nii
- Human_Probabilistic_Map_pFOp_LH.nii
- Human_Probabilistic_Map_pFOp_RH.nii
