# Supplementary material for: The prefrontal operculum, a human-specific hub for the cognitive control of speech
Source: Commun Biol. 2025 Dec 1;8:1731. doi: 10.1038/s42003-025-09110-8 (PMC12669689; doi:10.1038/s42003-025-09110-8)
Supplement: Supplementary file 5 — Supplemental Data 3 [file 42003_2025_9110_MOESM5_ESM.xlsx]

## Sheet: Verstraete_et_al_Volume_FOp_par
subject	hem	region	volume	occupation	region2
S1	LH	aPFO	1368	21.1111	PFOp
S2	LH	aPFO	2024	38.626	PFOp
S3	LH	aPFO	512	8.88889	PFOp
S4	LH	aPFO	2024	35.4342	PFOp
S5	LH	aPFO	584	10.0413	PFOp
S6	LH	aPFO	3008	44.8153	PFOp
S7	LH	aPFO	960	18.7207	PFOp
S8	LH	aPFO	736	13.3527	PFOp
S9	LH	aPFO	984	17.2269	PFOp
S10	LH	aPFO	920	15.7967	PFOp
S11	LH	aPFO	992	16.188	PFOp
S12	LH	aPFO	872	17.0312	PFOp
S13	LH	aPFO	840	21.7391	PFOp
S14	LH	aPFO	664	18.1619	PFOp
S15	LH	aPFO	512	11.5732	PFOp
S16	LH	aPFO	232	6.0166	PFOp
S17	LH	aPFO	712	21.3429	PFOp
S18	LH	aPFO	712	18.1263	PFOp
S19	LH	aPFO	1368	33.0116	PFOp
S20	LH	aPFO	1752	40.4059	PFOp
S21	LH	aPFO	1040	19.5195	PFOp
S22	LH	aPFO	1040	18.3357	PFOp
S23	LH	aPFO	1608	24.1587	PFOp
S24	LH	aPFO	664	14.5614	PFOp
S25	LH	aPFO	1216	26.62	PFOp
S26	LH	aPFO	656	16.047	PFOp
S27	LH	aPFO	600	11.9617	PFOp
S28	LH	aPFO	1016	25.502	PFOp
S29	LH	aPFO	528	8.75332	PFOp
S30	LH	aPFO	1120	16	PFOp
S31	LH	aPFO	1280	21.9479	PFOp
S1	LH	pPFO	2336	36.0494	PFOp
S2	LH	pPFO	2720	51.9084	PFOp
S3	LH	pPFO	2536	44.0278	PFOp
S4	LH	pPFO	2384	41.7367	PFOp
S5	LH	pPFO	3064	52.6823	PFOp
S6	LH	pPFO	712	10.6079	PFOp
S7	LH	pPFO	2736	53.3541	PFOp
S8	LH	pPFO	1776	32.2206	PFOp
S9	LH	pPFO	1528	26.7507	PFOp
S10	LH	pPFO	3160	54.2582	PFOp
S11	LH	pPFO	1288	21.0183	PFOp
S12	LH	pPFO	2720	53.125	PFOp
S13	LH	pPFO	608	15.735	PFOp
S14	LH	pPFO	1392	38.0744	PFOp
S15	LH	pPFO	2336	52.8029	PFOp
S16	LH	pPFO	928	24.0664	PFOp
S17	LH	pPFO	968	29.0168	PFOp
S18	LH	pPFO	800	20.3666	PFOp
S19	LH	pPFO	1752	42.278	PFOp
S20	LH	pPFO	1552	35.7934	PFOp
S21	LH	pPFO	2088	39.1892	PFOp
S22	LH	pPFO	720	12.6939	PFOp
S23	LH	pPFO	2592	38.9423	PFOp
S24	LH	pPFO	592	12.9825	PFOp
S25	LH	pPFO	2104	46.0595	PFOp
S26	LH	pPFO	1144	27.9843	PFOp
S27	LH	pPFO	4064	81.0207	PFOp
S28	LH	pPFO	1616	40.5622	PFOp
S29	LH	pPFO	1440	23.8727	PFOp
S30	LH	pPFO	5360	76.5714	PFOp
S31	LH	pPFO	2408	41.2894	PFOp
S1	LH	PCO	2776	42.8395	pFOp
S2	LH	PCO	496	9.46565	pFOp
S3	LH	PCO	2712	47.0833	pFOp
S4	LH	PCO	1304	22.8291	pFOp
S5	LH	PCO	2168	37.2765	pFOp
S6	LH	PCO	2992	44.5769	pFOp
S7	LH	PCO	1432	27.9251	pFOp
S8	LH	PCO	3000	54.4267	pFOp
S9	LH	PCO	3200	56.0224	pFOp
S10	LH	PCO	1744	29.9451	pFOp
S11	LH	PCO	3848	62.7937	pFOp
S12	LH	PCO	1528	29.8438	pFOp
S13	LH	PCO	2416	62.5259	pFOp
S14	LH	PCO	1600	43.7637	pFOp
S15	LH	PCO	1576	35.6239	pFOp
S16	LH	PCO	2696	69.917	pFOp
S17	LH	PCO	1656	49.6403	pFOp
S18	LH	PCO	2416	61.5071	pFOp
S19	LH	PCO	1024	24.7104	pFOp
S20	LH	PCO	1032	23.8007	pFOp
S21	LH	PCO	2200	41.2913	pFOp
S22	LH	PCO	3912	68.9704	pFOp
S23	LH	PCO	2456	36.899	pFOp
S24	LH	PCO	3304	72.4561	pFOp
S25	LH	PCO	1248	27.3205	pFOp
S26	LH	PCO	2288	55.9687	pFOp
S27	LH	PCO	352	7.01754	pFOp
S28	LH	PCO	1352	33.9357	pFOp
S29	LH	PCO	4064	67.374	pFOp
S30	LH	PCO	520	7.42857	pFOp
S31	LH	PCO	2144	36.7627	pFOp
S1	RH	aPFO	2560	49.3827	PFOp
S2	RH	aPFO	3780	69.0285	PFOp
S3	RH	aPFO	2136	42.0472	PFOp
S4	RH	aPFO	1600	30.303	PFOp
S5	RH	aPFO	992	15.5779	PFOp
S6	RH	aPFO	2960	57.5428	PFOp
S7	RH	aPFO	1376	22.7213	PFOp
S8	RH	aPFO	1200	21.7707	PFOp
S9	RH	aPFO	2376	53.3214	PFOp
S10	RH	aPFO	1208	29.7244	PFOp
S11	RH	aPFO	984	21.6931	PFOp
S12	RH	aPFO	1648	37.5228	PFOp
S13	RH	aPFO	1648	29.096	PFOp
S14	RH	aPFO	2136	43.9868	PFOp
S15	RH	aPFO	1536	29.86	PFOp
S16	RH	aPFO	1232	23.298	PFOp
S17	RH	aPFO	712	16.7925	PFOp
S18	RH	aPFO	984	21.5412	PFOp
S19	RH	aPFO	1544	26.6943	PFOp
S20	RH	aPFO	1816	42.3507	PFOp
S21	RH	aPFO	1432	26.5579	PFOp
S22	RH	aPFO	1568	29.9694	PFOp
S23	RH	aPFO	1216	19.6891	PFOp
S24	RH	aPFO	1048	20.8267	PFOp
S25	RH	aPFO	2136	54.8255	PFOp
S26	RH	aPFO	808	15.5146	PFOp
S27	RH	aPFO	608	9.81912	PFOp
S28	RH	aPFO	1808	35.8162	PFOp
S29	RH	aPFO	896	16.9184	PFOp
S30	RH	aPFO	1640	31.9813	PFOp
S31	RH	aPFO	1992	46.6292	PFOp
S1	RH	pPFO	1672	32.2531	PFOp
S2	RH	pPFO	1408	25.7122	PFOp
S3	RH	pPFO	1616	31.811	PFOp
S4	RH	pPFO	1680	31.8182	PFOp
S5	RH	pPFO	3432	53.8945	PFOp
S6	RH	pPFO	760	14.7745	PFOp
S7	RH	pPFO	1504	24.8349	PFOp
S8	RH	pPFO	2696	48.9115	PFOp
S9	RH	pPFO	864	19.3896	PFOp
S10	RH	pPFO	1400	34.4488	PFOp
S11	RH	pPFO	2544	56.0847	PFOp
S12	RH	pPFO	1520	34.6084	PFOp
S13	RH	pPFO	1640	28.9548	PFOp
S14	RH	pPFO	800	16.4745	PFOp
S15	RH	pPFO	3016	58.6314	PFOp
S16	RH	pPFO	1896	35.8548	PFOp
S17	RH	pPFO	2424	57.1698	PFOp
S18	RH	pPFO	2528	55.3415	PFOp
S19	RH	pPFO	1160	20.0553	PFOp
S20	RH	pPFO	1024	23.8806	PFOp
S21	RH	pPFO	2248	41.6914	PFOp
S22	RH	pPFO	1192	22.7829	PFOp
S23	RH	pPFO	3904	63.2124	PFOp
S24	RH	pPFO	2232	44.3561	PFOp
S25	RH	pPFO	928	23.8193	PFOp
S26	RH	pPFO	1816	34.8694	PFOp
S27	RH	pPFO	3384	54.6512	PFOp
S28	RH	pPFO	1304	25.832	PFOp
S29	RH	pPFO	3248	61.3293	PFOp
S30	RH	pPFO	1576	30.7332	PFOp
S31	RH	pPFO	576	13.4831	PFOp
S1	RH	PCO	952	18.3642	pFOp
S2	RH	PCO	288	5.25931	pFOp
S3	RH	PCO	1328	26.1417	pFOp
S4	RH	PCO	2000	37.8788	pFOp
S5	RH	PCO	1944	30.5276	pFOp
S6	RH	PCO	1424	27.6827	pFOp
S7	RH	PCO	3176	52.4439	pFOp
S8	RH	PCO	1616	29.3179	pFOp
S9	RH	PCO	1216	27.289	pFOp
S10	RH	PCO	1456	35.8268	pFOp
S11	RH	PCO	1008	22.2222	pFOp
S12	RH	PCO	1224	27.8689	pFOp
S13	RH	PCO	2376	41.9492	pFOp
S14	RH	PCO	1920	39.5387	pFOp
S15	RH	PCO	592	11.5086	pFOp
S16	RH	PCO	2160	40.8472	pFOp
S17	RH	PCO	1104	26.0377	pFOp
S18	RH	PCO	1056	23.1173	pFOp
S19	RH	PCO	3080	53.2503	pFOp
S20	RH	PCO	1448	33.7687	pFOp
S21	RH	PCO	1712	31.7507	pFOp
S22	RH	PCO	2472	47.2477	pFOp
S23	RH	PCO	1056	17.0984	pFOp
S24	RH	PCO	1752	34.8172	pFOp
S25	RH	PCO	832	21.3552	pFOp
S26	RH	PCO	2584	49.616	pFOp
S27	RH	PCO	2200	35.5297	pFOp
S28	RH	PCO	1936	38.3518	pFOp
S29	RH	PCO	1152	21.7523	pFOp
S30	RH	PCO	1912	37.2855	pFOp
S31	RH	PCO	1704	39.8876	pFOp
