# Supplementary material for: The prefrontal operculum, a human-specific hub for the cognitive control of speech
Source: Commun Biol. 2025 Dec 1;8:1731. doi: 10.1038/s42003-025-09110-8 (PMC12669689; doi:10.1038/s42003-025-09110-8)
Supplement: Supplementary file 6 — Supplemental Data 4 [file 42003_2025_9110_MOESM6_ESM.zip]

Archive with 6 entries (6 files):
- Human_average31subjects_aPFO_connectivity-map_LH.nii
- Human_average31subjects_aPFO_connectivity-map_RH.nii
- Human_average31subjects_PCO_connectivity-map_LH.nii
- Human_average31subjects_PCO_connectivity-map_RH.nii
- Human_average31subjects_pPFO_connectivity-map_LH.nii
- Human_average31subjects_pPFO_connectivity-map_RH.nii
