# Supplementary material for: The prefrontal operculum, a human-specific hub for the cognitive control of speech
Source: Commun Biol. 2025 Dec 1;8:1731. doi: 10.1038/s42003-025-09110-8 (PMC12669689; doi:10.1038/s42003-025-09110-8)
Supplement: Supplementary file 7 — Supplemental Data 5 [file 42003_2025_9110_MOESM7_ESM.xlsx]

## Sheet: Verstraete_et_al_Human_data_FC
ID	hem	parcel	ROI_n	ROI_glasser_1	ROI_glasser_2	REGION	NETWORK	path	temporo-parietal_path	cortex	z
1	left	anterior	128	STSda	STS	STSa	Language	ventral_path	temporal	Auditory_Association	0.353333
2	left	anterior	128	STSda	STS	STSa	Language	ventral_path	temporal	Auditory_Association	0.273895
3	left	anterior	128	STSda	STS	STSa	Language	ventral_path	temporal	Auditory_Association	0.200642
4	left	anterior	128	STSda	STS	STSa	Language	ventral_path	temporal	Auditory_Association	0.0916746
5	left	anterior	128	STSda	STS	STSa	Language	ventral_path	temporal	Auditory_Association	0.163942
6	left	anterior	128	STSda	STS	STSa	Language	ventral_path	temporal	Auditory_Association	0.608943
7	left	anterior	128	STSda	STS	STSa	Language	ventral_path	temporal	Auditory_Association	0.551269
8	left	anterior	128	STSda	STS	STSa	Language	ventral_path	temporal	Auditory_Association	0.457436
9	left	anterior	128	STSda	STS	STSa	Language	ventral_path	temporal	Auditory_Association	-0.0338572
10	left	anterior	128	STSda	STS	STSa	Language	ventral_path	temporal	Auditory_Association	0.65986
11	left	anterior	128	STSda	STS	STSa	Language	ventral_path	temporal	Auditory_Association	0.604925
12	left	anterior	128	STSda	STS	STSa	Language	ventral_path	temporal	Auditory_Association	0.241862
13	left	anterior	128	STSda	STS	STSa	Language	ventral_path	temporal	Auditory_Association	0.447953
14	left	anterior	128	STSda	STS	STSa	Language	ventral_path	temporal	Auditory_Association	0.0948915
15	left	anterior	128	STSda	STS	STSa	Language	ventral_path	temporal	Auditory_Association	0.306926
16	left	anterior	128	STSda	STS	STSa	Language	ventral_path	temporal	Auditory_Association	0.343489
17	left	anterior	128	STSda	STS	STSa	Language	ventral_path	temporal	Auditory_Association	0.742837
18	left	anterior	128	STSda	STS	STSa	Language	ventral_path	temporal	Auditory_Association	0.385371
19	left	anterior	128	STSda	STS	STSa	Language	ventral_path	temporal	Auditory_Association	0.300493
20	left	anterior	128	STSda	STS	STSa	Language	ventral_path	temporal	Auditory_Association	0.610056
21	left	anterior	128	STSda	STS	STSa	Language	ventral_path	temporal	Auditory_Association	0.238102
22	left	anterior	128	STSda	STS	STSa	Language	ventral_path	temporal	Auditory_Association	-0.036543
23	left	anterior	128	STSda	STS	STSa	Language	ventral_path	temporal	Auditory_Association	0.451854
24	left	anterior	128	STSda	STS	STSa	Language	ventral_path	temporal	Auditory_Association	0.204539
25	left	anterior	128	STSda	STS	STSa	Language	ventral_path	temporal	Auditory_Association	0.687984
26	left	anterior	128	STSda	STS	STSa	Language	ventral_path	temporal	Auditory_Association	-0.0178084
27	left	anterior	128	STSda	STS	STSa	Language	ventral_path	temporal	Auditory_Association	0.242351
28	left	anterior	128	STSda	STS	STSa	Language	ventral_path	temporal	Auditory_Association	0.699304
29	left	anterior	128	STSda	STS	STSa	Language	ventral_path	temporal	Auditory_Association	0.542291
30	left	anterior	128	STSda	STS	STSa	Language	ventral_path	temporal	Auditory_Association	0.424287
31	left	anterior	128	STSda	STS	STSa	Language	ventral_path	temporal	Auditory_Association	-0.0271216
1	right	anterior	128	STSda	STS	STSa	Language	ventral_path	temporal	Auditory_Association	-0.043928
2	right	anterior	128	STSda	STS	STSa	Language	ventral_path	temporal	Auditory_Association	-0.0401621
3	right	anterior	128	STSda	STS	STSa	Language	ventral_path	temporal	Auditory_Association	0.119094
4	right	anterior	128	STSda	STS	STSa	Language	ventral_path	temporal	Auditory_Association	0.108814
5	right	anterior	128	STSda	STS	STSa	Language	ventral_path	temporal	Auditory_Association	0.177403
6	right	anterior	128	STSda	STS	STSa	Language	ventral_path	temporal	Auditory_Association	0.436701
7	right	anterior	128	STSda	STS	STSa	Language	ventral_path	temporal	Auditory_Association	0.0766659
8	right	anterior	128	STSda	STS	STSa	Language	ventral_path	temporal	Auditory_Association	0.58102
9	right	anterior	128	STSda	STS	STSa	Language	ventral_path	temporal	Auditory_Association	-0.0400246
10	right	anterior	128	STSda	STS	STSa	Language	ventral_path	temporal	Auditory_Association	0.231623
11	right	anterior	128	STSda	STS	STSa	Language	ventral_path	temporal	Auditory_Association	0.383199
12	right	anterior	128	STSda	STS	STSa	Language	ventral_path	temporal	Auditory_Association	-0.347572
13	right	anterior	128	STSda	STS	STSa	Language	ventral_path	temporal	Auditory_Association	-0.0350783
14	right	anterior	128	STSda	STS	STSa	Language	ventral_path	temporal	Auditory_Association	-0.170246
15	right	anterior	128	STSda	STS	STSa	Language	ventral_path	temporal	Auditory_Association	-0.139173
16	right	anterior	128	STSda	STS	STSa	Language	ventral_path	temporal	Auditory_Association	0.493086
17	right	anterior	128	STSda	STS	STSa	Language	ventral_path	temporal	Auditory_Association	0.342854
18	right	anterior	128	STSda	STS	STSa	Language	ventral_path	temporal	Auditory_Association	0.0251382
19	right	anterior	128	STSda	STS	STSa	Language	ventral_path	temporal	Auditory_Association	-0.0942001
20	right	anterior	128	STSda	STS	STSa	Language	ventral_path	temporal	Auditory_Association	0.123747
21	right	anterior	128	STSda	STS	STSa	Language	ventral_path	temporal	Auditory_Association	0.435294
22	right	anterior	128	STSda	STS	STSa	Language	ventral_path	temporal	Auditory_Association	0.0240091
23	right	anterior	128	STSda	STS	STSa	Language	ventral_path	temporal	Auditory_Association	-0.022667
24	right	anterior	128	STSda	STS	STSa	Language	ventral_path	temporal	Auditory_Association	0.415951
25	right	anterior	128	STSda	STS	STSa	Language	ventral_path	temporal	Auditory_Association	0.436938
26	right	anterior	128	STSda	STS	STSa	Language	ventral_path	temporal	Auditory_Association	0.289172
27	right	anterior	128	STSda	STS	STSa	Language	ventral_path	temporal	Auditory_Association	0.225341
28	right	anterior	128	STSda	STS	STSa	Language	ventral_path	temporal	Auditory_Association	0.525109
29	right	anterior	128	STSda	STS	STSa	Language	ventral_path	temporal	Auditory_Association	0.0101843
30	right	anterior	128	STSda	STS	STSa	Language	ventral_path	temporal	Auditory_Association	0.184342
31	right	anterior	128	STSda	STS	STSa	Language	ventral_path	temporal	Auditory_Association	0.0253617
1	left	mid	128	STSda	STS	STSa	Language	ventral_path	temporal	Auditory_Association	-0.0415003
2	left	mid	128	STSda	STS	STSa	Language	ventral_path	temporal	Auditory_Association	0.221978
3	left	mid	128	STSda	STS	STSa	Language	ventral_path	temporal	Auditory_Association	0.176675
4	left	mid	128	STSda	STS	STSa	Language	ventral_path	temporal	Auditory_Association	0.655808
5	left	mid	128	STSda	STS	STSa	Language	ventral_path	temporal	Auditory_Association	-0.0456631
6	left	mid	128	STSda	STS	STSa	Language	ventral_path	temporal	Auditory_Association	-0.158516
7	left	mid	128	STSda	STS	STSa	Language	ventral_path	temporal	Auditory_Association	0.0661329
8	left	mid	128	STSda	STS	STSa	Language	ventral_path	temporal	Auditory_Association	0.064807
9	left	mid	128	STSda	STS	STSa	Language	ventral_path	temporal	Auditory_Association	0.0355915
10	left	mid	128	STSda	STS	STSa	Language	ventral_path	temporal	Auditory_Association	-0.167999
11	left	mid	128	STSda	STS	STSa	Language	ventral_path	temporal	Auditory_Association	0.125698
12	left	mid	128	STSda	STS	STSa	Language	ventral_path	temporal	Auditory_Association	-0.369751
13	left	mid	128	STSda	STS	STSa	Language	ventral_path	temporal	Auditory_Association	-0.288378
14	left	mid	128	STSda	STS	STSa	Language	ventral_path	temporal	Auditory_Association	0.0631736
15	left	mid	128	STSda	STS	STSa	Language	ventral_path	temporal	Auditory_Association	-0.349214
16	left	mid	128	STSda	STS	STSa	Language	ventral_path	temporal	Auditory_Association	-0.470052
17	left	mid	128	STSda	STS	STSa	Language	ventral_path	temporal	Auditory_Association	0.378452
18	left	mid	128	STSda	STS	STSa	Language	ventral_path	temporal	Auditory_Association	0.27163
19	left	mid	128	STSda	STS	STSa	Language	ventral_path	temporal	Auditory_Association	0.533915
20	left	mid	128	STSda	STS	STSa	Language	ventral_path	temporal	Auditory_Association	-0.107605
21	left	mid	128	STSda	STS	STSa	Language	ventral_path	temporal	Auditory_Association	-0.288024
22	left	mid	128	STSda	STS	STSa	Language	ventral_path	temporal	Auditory_Association	0.347403
23	left	mid	128	STSda	STS	STSa	Language	ventral_path	temporal	Auditory_Association	0.186671
24	left	mid	128	STSda	STS	STSa	Language	ventral_path	temporal	Auditory_Association	-0.368677
25	left	mid	128	STSda	STS	STSa	Language	ventral_path	temporal	Auditory_Association	0.471676
26	left	mid	128	STSda	STS	STSa	Language	ventral_path	temporal	Auditory_Association	-0.0845656
27	left	mid	128	STSda	STS	STSa	Language	ventral_path	temporal	Auditory_Association	-0.252831
28	left	mid	128	STSda	STS	STSa	Language	ventral_path	temporal	Auditory_Association	0.489456
29	left	mid	128	STSda	STS	STSa	Language	ventral_path	temporal	Auditory_Association	-0.258951
30	left	mid	128	STSda	STS	STSa	Language	ventral_path	temporal	Auditory_Association	-0.0576113
31	left	mid	128	STSda	STS	STSa	Language	ventral_path	temporal	Auditory_Association	0.241544
1	right	mid	128	STSda	STS	STSa	Language	ventral_path	temporal	Auditory_Association	-0.134283
2	right	mid	128	STSda	STS	STSa	Language	ventral_path	temporal	Auditory_Association	-0.108909
3	right	mid	128	STSda	STS	STSa	Language	ventral_path	temporal	Auditory_Association	-0.036997
4	right	mid	128	STSda	STS	STSa	Language	ventral_path	temporal	Auditory_Association	0.466017
5	right	mid	128	STSda	STS	STSa	Language	ventral_path	temporal	Auditory_Association	-0.230023
6	right	mid	128	STSda	STS	STSa	Language	ventral_path	temporal	Auditory_Association	-0.456562
7	right	mid	128	STSda	STS	STSa	Language	ventral_path	temporal	Auditory_Association	-0.33754
8	right	mid	128	STSda	STS	STSa	Language	ventral_path	temporal	Auditory_Association	-0.0735823
9	right	mid	128	STSda	STS	STSa	Language	ventral_path	temporal	Auditory_Association	-0.149385
10	right	mid	128	STSda	STS	STSa	Language	ventral_path	temporal	Auditory_Association	-0.164191
11	right	mid	128	STSda	STS	STSa	Language	ventral_path	temporal	Auditory_Association	-0.342836
12	right	mid	128	STSda	STS	STSa	Language	ventral_path	temporal	Auditory_Association	-0.386344
13	right	mid	128	STSda	STS	STSa	Language	ventral_path	temporal	Auditory_Association	0.397093
14	right	mid	128	STSda	STS	STSa	Language	ventral_path	temporal	Auditory_Association	-0.0408691
15	right	mid	128	STSda	STS	STSa	Language	ventral_path	temporal	Auditory_Association	0.112805
16	right	mid	128	STSda	STS	STSa	Language	ventral_path	temporal	Auditory_Association	-0.136452
17	right	mid	128	STSda	STS	STSa	Language	ventral_path	temporal	Auditory_Association	-0.178158
18	right	mid	128	STSda	STS	STSa	Language	ventral_path	temporal	Auditory_Association	0.0250161
19	right	mid	128	STSda	STS	STSa	Language	ventral_path	temporal	Auditory_Association	0.417566
20	right	mid	128	STSda	STS	STSa	Language	ventral_path	temporal	Auditory_Association	0.126939
21	right	mid	128	STSda	STS	STSa	Language	ventral_path	temporal	Auditory_Association	-0.155694
22	right	mid	128	STSda	STS	STSa	Language	ventral_path	temporal	Auditory_Association	-0.12319
23	right	mid	128	STSda	STS	STSa	Language	ventral_path	temporal	Auditory_Association	0.134085
24	right	mid	128	STSda	STS	STSa	Language	ventral_path	temporal	Auditory_Association	0.355053
25	right	mid	128	STSda	STS	STSa	Language	ventral_path	temporal	Auditory_Association	0.356329
26	right	mid	128	STSda	STS	STSa	Language	ventral_path	temporal	Auditory_Association	-0.104539
27	right	mid	128	STSda	STS	STSa	Language	ventral_path	temporal	Auditory_Association	-0.0871674
28	right	mid	128	STSda	STS	STSa	Language	ventral_path	temporal	Auditory_Association	0.199076
29	right	mid	128	STSda	STS	STSa	Language	ventral_path	temporal	Auditory_Association	0.0454573
30	right	mid	128	STSda	STS	STSa	Language	ventral_path	temporal	Auditory_Association	-0.143101
31	right	mid	128	STSda	STS	STSa	Language	ventral_path	temporal	Auditory_Association	0.10618
1	left	posterior	128	STSda	STS	STSa	Language	ventral_path	temporal	Auditory_Association	-0.448591
2	left	posterior	128	STSda	STS	STSa	Language	ventral_path	temporal	Auditory_Association	-0.0558786
3	left	posterior	128	STSda	STS	STSa	Language	ventral_path	temporal	Auditory_Association	-0.113955
4	left	posterior	128	STSda	STS	STSa	Language	ventral_path	temporal	Auditory_Association	-0.415231
5	left	posterior	128	STSda	STS	STSa	Language	ventral_path	temporal	Auditory_Association	0.00384145
6	left	posterior	128	STSda	STS	STSa	Language	ventral_path	temporal	Auditory_Association	-0.0398697
7	left	posterior	128	STSda	STS	STSa	Language	ventral_path	temporal	Auditory_Association	-0.0887488
8	left	posterior	128	STSda	STS	STSa	Language	ventral_path	temporal	Auditory_Association	0.203934
9	left	posterior	128	STSda	STS	STSa	Language	ventral_path	temporal	Auditory_Association	0.12099
10	left	posterior	128	STSda	STS	STSa	Language	ventral_path	temporal	Auditory_Association	-0.0041072
11	left	posterior	128	STSda	STS	STSa	Language	ventral_path	temporal	Auditory_Association	-0.292785
12	left	posterior	128	STSda	STS	STSa	Language	ventral_path	temporal	Auditory_Association	-0.0371478
13	left	posterior	128	STSda	STS	STSa	Language	ventral_path	temporal	Auditory_Association	0.532624
14	left	posterior	128	STSda	STS	STSa	Language	ventral_path	temporal	Auditory_Association	0.287658
15	left	posterior	128	STSda	STS	STSa	Language	ventral_path	temporal	Auditory_Association	0.0176176
16	left	posterior	128	STSda	STS	STSa	Language	ventral_path	temporal	Auditory_Association	-0.328006
17	left	posterior	128	STSda	STS	STSa	Language	ventral_path	temporal	Auditory_Association	-0.0905987
18	left	posterior	128	STSda	STS	STSa	Language	ventral_path	temporal	Auditory_Association	-0.195517
19	left	posterior	128	STSda	STS	STSa	Language	ventral_path	temporal	Auditory_Association	-0.236987
20	left	posterior	128	STSda	STS	STSa	Language	ventral_path	temporal	Auditory_Association	-0.0370279
21	left	posterior	128	STSda	STS	STSa	Language	ventral_path	temporal	Auditory_Association	-0.0169119
22	left	posterior	128	STSda	STS	STSa	Language	ventral_path	temporal	Auditory_Association	0.159658
23	left	posterior	128	STSda	STS	STSa	Language	ventral_path	temporal	Auditory_Association	0.300989
24	left	posterior	128	STSda	STS	STSa	Language	ventral_path	temporal	Auditory_Association	0.562614
25	left	posterior	128	STSda	STS	STSa	Language	ventral_path	temporal	Auditory_Association	0.405468
26	left	posterior	128	STSda	STS	STSa	Language	ventral_path	temporal	Auditory_Association	0.182705
27	left	posterior	128	STSda	STS	STSa	Language	ventral_path	temporal	Auditory_Association	0.326273
28	left	posterior	128	STSda	STS	STSa	Language	ventral_path	temporal	Auditory_Association	0.0407917
29	left	posterior	128	STSda	STS	STSa	Language	ventral_path	temporal	Auditory_Association	0.187216
30	left	posterior	128	STSda	STS	STSa	Language	ventral_path	temporal	Auditory_Association	-0.0820107
31	left	posterior	128	STSda	STS	STSa	Language	ventral_path	temporal	Auditory_Association	0.466923
1	right	posterior	128	STSda	STS	STSa	Language	ventral_path	temporal	Auditory_Association	0.190847
2	right	posterior	128	STSda	STS	STSa	Language	ventral_path	temporal	Auditory_Association	-0.343829
3	right	posterior	128	STSda	STS	STSa	Language	ventral_path	temporal	Auditory_Association	-0.434397
4	right	posterior	128	STSda	STS	STSa	Language	ventral_path	temporal	Auditory_Association	0.184032
5	right	posterior	128	STSda	STS	STSa	Language	ventral_path	temporal	Auditory_Association	0.129385
6	right	posterior	128	STSda	STS	STSa	Language	ventral_path	temporal	Auditory_Association	0.0932631
7	right	posterior	128	STSda	STS	STSa	Language	ventral_path	temporal	Auditory_Association	-0.285018
8	right	posterior	128	STSda	STS	STSa	Language	ventral_path	temporal	Auditory_Association	0.160526
9	right	posterior	128	STSda	STS	STSa	Language	ventral_path	temporal	Auditory_Association	0.24278
10	right	posterior	128	STSda	STS	STSa	Language	ventral_path	temporal	Auditory_Association	0.115472
11	right	posterior	128	STSda	STS	STSa	Language	ventral_path	temporal	Auditory_Association	0.0134401
12	right	posterior	128	STSda	STS	STSa	Language	ventral_path	temporal	Auditory_Association	0.206354
13	right	posterior	128	STSda	STS	STSa	Language	ventral_path	temporal	Auditory_Association	0.567798
14	right	posterior	128	STSda	STS	STSa	Language	ventral_path	temporal	Auditory_Association	0.371942
15	right	posterior	128	STSda	STS	STSa	Language	ventral_path	temporal	Auditory_Association	0.036273
16	right	posterior	128	STSda	STS	STSa	Language	ventral_path	temporal	Auditory_Association	0.0317646
17	right	posterior	128	STSda	STS	STSa	Language	ventral_path	temporal	Auditory_Association	0.191921
18	right	posterior	128	STSda	STS	STSa	Language	ventral_path	temporal	Auditory_Association	0.133076
19	right	posterior	128	STSda	STS	STSa	Language	ventral_path	temporal	Auditory_Association	0.00165723
20	right	posterior	128	STSda	STS	STSa	Language	ventral_path	temporal	Auditory_Association	0.63664
21	right	posterior	128	STSda	STS	STSa	Language	ventral_path	temporal	Auditory_Association	0.107687
22	right	posterior	128	STSda	STS	STSa	Language	ventral_path	temporal	Auditory_Association	-0.116385
23	right	posterior	128	STSda	STS	STSa	Language	ventral_path	temporal	Auditory_Association	0.214236
24	right	posterior	128	STSda	STS	STSa	Language	ventral_path	temporal	Auditory_Association	0.289422
25	right	posterior	128	STSda	STS	STSa	Language	ventral_path	temporal	Auditory_Association	0.174404
26	right	posterior	128	STSda	STS	STSa	Language	ventral_path	temporal	Auditory_Association	0.297941
27	right	posterior	128	STSda	STS	STSa	Language	ventral_path	temporal	Auditory_Association	0.172658
28	right	posterior	128	STSda	STS	STSa	Language	ventral_path	temporal	Auditory_Association	0.331785
29	right	posterior	128	STSda	STS	STSa	Language	ventral_path	temporal	Auditory_Association	0.649472
30	right	posterior	128	STSda	STS	STSa	Language	ventral_path	temporal	Auditory_Association	0.0830461
31	right	posterior	128	STSda	STS	STSa	Language	ventral_path	temporal	Auditory_Association	0.322591
1	left	anterior	176	STSva	STS	STSa	Language	ventral_path	temporal	Auditory_Association	0.418991
2	left	anterior	176	STSva	STS	STSa	Language	ventral_path	temporal	Auditory_Association	0.26888
3	left	anterior	176	STSva	STS	STSa	Language	ventral_path	temporal	Auditory_Association	0.161301
4	left	anterior	176	STSva	STS	STSa	Language	ventral_path	temporal	Auditory_Association	0.0536035
5	left	anterior	176	STSva	STS	STSa	Language	ventral_path	temporal	Auditory_Association	0.318338
6	left	anterior	176	STSva	STS	STSa	Language	ventral_path	temporal	Auditory_Association	0.213025
7	left	anterior	176	STSva	STS	STSa	Language	ventral_path	temporal	Auditory_Association	0.538938
8	left	anterior	176	STSva	STS	STSa	Language	ventral_path	temporal	Auditory_Association	0.4913
9	left	anterior	176	STSva	STS	STSa	Language	ventral_path	temporal	Auditory_Association	0.0310889
10	left	anterior	176	STSva	STS	STSa	Language	ventral_path	temporal	Auditory_Association	0.763783
11	left	anterior	176	STSva	STS	STSa	Language	ventral_path	temporal	Auditory_Association	0.671998
12	left	anterior	176	STSva	STS	STSa	Language	ventral_path	temporal	Auditory_Association	0.385617
13	left	anterior	176	STSva	STS	STSa	Language	ventral_path	temporal	Auditory_Association	0.579024
14	left	anterior	176	STSva	STS	STSa	Language	ventral_path	temporal	Auditory_Association	0.090903
15	left	anterior	176	STSva	STS	STSa	Language	ventral_path	temporal	Auditory_Association	0.512792
16	left	anterior	176	STSva	STS	STSa	Language	ventral_path	temporal	Auditory_Association	0.378037
17	left	anterior	176	STSva	STS	STSa	Language	ventral_path	temporal	Auditory_Association	0.707216
18	left	anterior	176	STSva	STS	STSa	Language	ventral_path	temporal	Auditory_Association	0.723039
19	left	anterior	176	STSva	STS	STSa	Language	ventral_path	temporal	Auditory_Association	0.245821
20	left	anterior	176	STSva	STS	STSa	Language	ventral_path	temporal	Auditory_Association	0.525242
21	left	anterior	176	STSva	STS	STSa	Language	ventral_path	temporal	Auditory_Association	0.423087
22	left	anterior	176	STSva	STS	STSa	Language	ventral_path	temporal	Auditory_Association	-0.160584
23	left	anterior	176	STSva	STS	STSa	Language	ventral_path	temporal	Auditory_Association	0.524754
24	left	anterior	176	STSva	STS	STSa	Language	ventral_path	temporal	Auditory_Association	0.350468
25	left	anterior	176	STSva	STS	STSa	Language	ventral_path	temporal	Auditory_Association	0.66535
26	left	anterior	176	STSva	STS	STSa	Language	ventral_path	temporal	Auditory_Association	0.446184
27	left	anterior	176	STSva	STS	STSa	Language	ventral_path	temporal	Auditory_Association	0.288925
28	left	anterior	176	STSva	STS	STSa	Language	ventral_path	temporal	Auditory_Association	0.568575
29	left	anterior	176	STSva	STS	STSa	Language	ventral_path	temporal	Auditory_Association	0.426468
30	left	anterior	176	STSva	STS	STSa	Language	ventral_path	temporal	Auditory_Association	0.484767
31	left	anterior	176	STSva	STS	STSa	Language	ventral_path	temporal	Auditory_Association	0.0860342
1	right	anterior	176	STSva	STS	STSa	Language	ventral_path	temporal	Auditory_Association	0.51243
2	right	anterior	176	STSva	STS	STSa	Language	ventral_path	temporal	Auditory_Association	-0.257129
3	right	anterior	176	STSva	STS	STSa	Language	ventral_path	temporal	Auditory_Association	0.167851
4	right	anterior	176	STSva	STS	STSa	Language	ventral_path	temporal	Auditory_Association	0.161685
5	right	anterior	176	STSva	STS	STSa	Language	ventral_path	temporal	Auditory_Association	0.593733
6	right	anterior	176	STSva	STS	STSa	Language	ventral_path	temporal	Auditory_Association	0.560943
7	right	anterior	176	STSva	STS	STSa	Language	ventral_path	temporal	Auditory_Association	-0.276175
8	right	anterior	176	STSva	STS	STSa	Language	ventral_path	temporal	Auditory_Association	0.550099
9	right	anterior	176	STSva	STS	STSa	Language	ventral_path	temporal	Auditory_Association	-0.346343
10	right	anterior	176	STSva	STS	STSa	Language	ventral_path	temporal	Auditory_Association	0.336535
11	right	anterior	176	STSva	STS	STSa	Language	ventral_path	temporal	Auditory_Association	0.412068
12	right	anterior	176	STSva	STS	STSa	Language	ventral_path	temporal	Auditory_Association	-0.255603
13	right	anterior	176	STSva	STS	STSa	Language	ventral_path	temporal	Auditory_Association	-0.0936025
14	right	anterior	176	STSva	STS	STSa	Language	ventral_path	temporal	Auditory_Association	-0.146205
15	right	anterior	176	STSva	STS	STSa	Language	ventral_path	temporal	Auditory_Association	-0.0149563
16	right	anterior	176	STSva	STS	STSa	Language	ventral_path	temporal	Auditory_Association	0.394435
17	right	anterior	176	STSva	STS	STSa	Language	ventral_path	temporal	Auditory_Association	0.122301
18	right	anterior	176	STSva	STS	STSa	Language	ventral_path	temporal	Auditory_Association	0.3234
19	right	anterior	176	STSva	STS	STSa	Language	ventral_path	temporal	Auditory_Association	-0.0157122
20	right	anterior	176	STSva	STS	STSa	Language	ventral_path	temporal	Auditory_Association	0.0284183
21	right	anterior	176	STSva	STS	STSa	Language	ventral_path	temporal	Auditory_Association	0.349776
22	right	anterior	176	STSva	STS	STSa	Language	ventral_path	temporal	Auditory_Association	-0.0377838
23	right	anterior	176	STSva	STS	STSa	Language	ventral_path	temporal	Auditory_Association	0.69163
24	right	anterior	176	STSva	STS	STSa	Language	ventral_path	temporal	Auditory_Association	0.289847
25	right	anterior	176	STSva	STS	STSa	Language	ventral_path	temporal	Auditory_Association	0.318835
26	right	anterior	176	STSva	STS	STSa	Language	ventral_path	temporal	Auditory_Association	0.427844
27	right	anterior	176	STSva	STS	STSa	Language	ventral_path	temporal	Auditory_Association	0.224361
28	right	anterior	176	STSva	STS	STSa	Language	ventral_path	temporal	Auditory_Association	0.223839
29	right	anterior	176	STSva	STS	STSa	Language	ventral_path	temporal	Auditory_Association	0.000423338
30	right	anterior	176	STSva	STS	STSa	Language	ventral_path	temporal	Auditory_Association	0.310154
31	right	anterior	176	STSva	STS	STSa	Language	ventral_path	temporal	Auditory_Association	0.0581264
1	left	mid	176	STSva	STS	STSa	Language	ventral_path	temporal	Auditory_Association	0.0377293
2	left	mid	176	STSva	STS	STSa	Language	ventral_path	temporal	Auditory_Association	0.130628
3	left	mid	176	STSva	STS	STSa	Language	ventral_path	temporal	Auditory_Association	0.0768349
4	left	mid	176	STSva	STS	STSa	Language	ventral_path	temporal	Auditory_Association	0.649624
5	left	mid	176	STSva	STS	STSa	Language	ventral_path	temporal	Auditory_Association	-0.483623
6	left	mid	176	STSva	STS	STSa	Language	ventral_path	temporal	Auditory_Association	-0.0799307
7	left	mid	176	STSva	STS	STSa	Language	ventral_path	temporal	Auditory_Association	-0.127315
8	left	mid	176	STSva	STS	STSa	Language	ventral_path	temporal	Auditory_Association	0.104331
9	left	mid	176	STSva	STS	STSa	Language	ventral_path	temporal	Auditory_Association	0.0388929
10	left	mid	176	STSva	STS	STSa	Language	ventral_path	temporal	Auditory_Association	-0.129711
11	left	mid	176	STSva	STS	STSa	Language	ventral_path	temporal	Auditory_Association	0.381124
12	left	mid	176	STSva	STS	STSa	Language	ventral_path	temporal	Auditory_Association	-0.444869
13	left	mid	176	STSva	STS	STSa	Language	ventral_path	temporal	Auditory_Association	-0.206294
14	left	mid	176	STSva	STS	STSa	Language	ventral_path	temporal	Auditory_Association	-0.0261207
15	left	mid	176	STSva	STS	STSa	Language	ventral_path	temporal	Auditory_Association	-0.290428
16	left	mid	176	STSva	STS	STSa	Language	ventral_path	temporal	Auditory_Association	-0.274559
17	left	mid	176	STSva	STS	STSa	Language	ventral_path	temporal	Auditory_Association	0.16396
18	left	mid	176	STSva	STS	STSa	Language	ventral_path	temporal	Auditory_Association	0.108965
19	left	mid	176	STSva	STS	STSa	Language	ventral_path	temporal	Auditory_Association	0.476206
20	left	mid	176	STSva	STS	STSa	Language	ventral_path	temporal	Auditory_Association	-0.124362
21	left	mid	176	STSva	STS	STSa	Language	ventral_path	temporal	Auditory_Association	-0.277953
22	left	mid	176	STSva	STS	STSa	Language	ventral_path	temporal	Auditory_Association	0.526865
23	left	mid	176	STSva	STS	STSa	Language	ventral_path	temporal	Auditory_Association	-0.00340558
24	left	mid	176	STSva	STS	STSa	Language	ventral_path	temporal	Auditory_Association	-0.329524
25	left	mid	176	STSva	STS	STSa	Language	ventral_path	temporal	Auditory_Association	0.264938
26	left	mid	176	STSva	STS	STSa	Language	ventral_path	temporal	Auditory_Association	-0.135183
27	left	mid	176	STSva	STS	STSa	Language	ventral_path	temporal	Auditory_Association	-0.288284
28	left	mid	176	STSva	STS	STSa	Language	ventral_path	temporal	Auditory_Association	0.448293
29	left	mid	176	STSva	STS	STSa	Language	ventral_path	temporal	Auditory_Association	-0.384709
30	left	mid	176	STSva	STS	STSa	Language	ventral_path	temporal	Auditory_Association	-0.241974
31	left	mid	176	STSva	STS	STSa	Language	ventral_path	temporal	Auditory_Association	0.228676
1	right	mid	176	STSva	STS	STSa	Language	ventral_path	temporal	Auditory_Association	0.176117
2	right	mid	176	STSva	STS	STSa	Language	ventral_path	temporal	Auditory_Association	-0.124179
3	right	mid	176	STSva	STS	STSa	Language	ventral_path	temporal	Auditory_Association	-0.139549
4	right	mid	176	STSva	STS	STSa	Language	ventral_path	temporal	Auditory_Association	0.466612
5	right	mid	176	STSva	STS	STSa	Language	ventral_path	temporal	Auditory_Association	-0.18378
6	right	mid	176	STSva	STS	STSa	Language	ventral_path	temporal	Auditory_Association	-0.355974
7	right	mid	176	STSva	STS	STSa	Language	ventral_path	temporal	Auditory_Association	-0.239707
8	right	mid	176	STSva	STS	STSa	Language	ventral_path	temporal	Auditory_Association	-0.12971
9	right	mid	176	STSva	STS	STSa	Language	ventral_path	temporal	Auditory_Association	-0.619578
10	right	mid	176	STSva	STS	STSa	Language	ventral_path	temporal	Auditory_Association	-0.10403
11	right	mid	176	STSva	STS	STSa	Language	ventral_path	temporal	Auditory_Association	-0.424088
12	right	mid	176	STSva	STS	STSa	Language	ventral_path	temporal	Auditory_Association	-0.484049
13	right	mid	176	STSva	STS	STSa	Language	ventral_path	temporal	Auditory_Association	0.332847
14	right	mid	176	STSva	STS	STSa	Language	ventral_path	temporal	Auditory_Association	-0.138611
15	right	mid	176	STSva	STS	STSa	Language	ventral_path	temporal	Auditory_Association	0.0282078
16	right	mid	176	STSva	STS	STSa	Language	ventral_path	temporal	Auditory_Association	-0.22795
17	right	mid	176	STSva	STS	STSa	Language	ventral_path	temporal	Auditory_Association	-0.535351
18	right	mid	176	STSva	STS	STSa	Language	ventral_path	temporal	Auditory_Association	-0.0740372
19	right	mid	176	STSva	STS	STSa	Language	ventral_path	temporal	Auditory_Association	0.342676
20	right	mid	176	STSva	STS	STSa	Language	ventral_path	temporal	Auditory_Association	0.0573972
21	right	mid	176	STSva	STS	STSa	Language	ventral_path	temporal	Auditory_Association	-0.441715
22	right	mid	176	STSva	STS	STSa	Language	ventral_path	temporal	Auditory_Association	-0.157422
23	right	mid	176	STSva	STS	STSa	Language	ventral_path	temporal	Auditory_Association	0.137147
24	right	mid	176	STSva	STS	STSa	Language	ventral_path	temporal	Auditory_Association	0.124911
25	right	mid	176	STSva	STS	STSa	Language	ventral_path	temporal	Auditory_Association	0.28403
26	right	mid	176	STSva	STS	STSa	Language	ventral_path	temporal	Auditory_Association	0.205737
27	right	mid	176	STSva	STS	STSa	Language	ventral_path	temporal	Auditory_Association	-0.42674
28	right	mid	176	STSva	STS	STSa	Language	ventral_path	temporal	Auditory_Association	0.123208
29	right	mid	176	STSva	STS	STSa	Language	ventral_path	temporal	Auditory_Association	-0.174893
30	right	mid	176	STSva	STS	STSa	Language	ventral_path	temporal	Auditory_Association	-0.162482
31	right	mid	176	STSva	STS	STSa	Language	ventral_path	temporal	Auditory_Association	0.0364485
1	left	posterior	176	STSva	STS	STSa	Language	ventral_path	temporal	Auditory_Association	-0.391115
2	left	posterior	176	STSva	STS	STSa	Language	ventral_path	temporal	Auditory_Association	-0.0382678
3	left	posterior	176	STSva	STS	STSa	Language	ventral_path	temporal	Auditory_Association	-0.194742
4	left	posterior	176	STSva	STS	STSa	Language	ventral_path	temporal	Auditory_Association	-0.436358
5	left	posterior	176	STSva	STS	STSa	Language	ventral_path	temporal	Auditory_Association	0.163539
6	left	posterior	176	STSva	STS	STSa	Language	ventral_path	temporal	Auditory_Association	-0.328494
7	left	posterior	176	STSva	STS	STSa	Language	ventral_path	temporal	Auditory_Association	-0.292801
8	left	posterior	176	STSva	STS	STSa	Language	ventral_path	temporal	Auditory_Association	-0.0611599
9	left	posterior	176	STSva	STS	STSa	Language	ventral_path	temporal	Auditory_Association	-0.0385317
10	left	posterior	176	STSva	STS	STSa	Language	ventral_path	temporal	Auditory_Association	-0.142277
11	left	posterior	176	STSva	STS	STSa	Language	ventral_path	temporal	Auditory_Association	-0.398569
12	left	posterior	176	STSva	STS	STSa	Language	ventral_path	temporal	Auditory_Association	-0.100674
13	left	posterior	176	STSva	STS	STSa	Language	ventral_path	temporal	Auditory_Association	0.274117
14	left	posterior	176	STSva	STS	STSa	Language	ventral_path	temporal	Auditory_Association	0.212714
15	left	posterior	176	STSva	STS	STSa	Language	ventral_path	temporal	Auditory_Association	-0.114118
16	left	posterior	176	STSva	STS	STSa	Language	ventral_path	temporal	Auditory_Association	-0.1867
17	left	posterior	176	STSva	STS	STSa	Language	ventral_path	temporal	Auditory_Association	-0.152413
18	left	posterior	176	STSva	STS	STSa	Language	ventral_path	temporal	Auditory_Association	-0.622927
19	left	posterior	176	STSva	STS	STSa	Language	ventral_path	temporal	Auditory_Association	-0.392953
20	left	posterior	176	STSva	STS	STSa	Language	ventral_path	temporal	Auditory_Association	0.00288824
21	left	posterior	176	STSva	STS	STSa	Language	ventral_path	temporal	Auditory_Association	-0.116673
22	left	posterior	176	STSva	STS	STSa	Language	ventral_path	temporal	Auditory_Association	0.163114
23	left	posterior	176	STSva	STS	STSa	Language	ventral_path	temporal	Auditory_Association	0.0611306
24	left	posterior	176	STSva	STS	STSa	Language	ventral_path	temporal	Auditory_Association	0.412136
25	left	posterior	176	STSva	STS	STSa	Language	ventral_path	temporal	Auditory_Association	0.210024
26	left	posterior	176	STSva	STS	STSa	Language	ventral_path	temporal	Auditory_Association	0.0794604
27	left	posterior	176	STSva	STS	STSa	Language	ventral_path	temporal	Auditory_Association	0.326576
28	left	posterior	176	STSva	STS	STSa	Language	ventral_path	temporal	Auditory_Association	0.148078
29	left	posterior	176	STSva	STS	STSa	Language	ventral_path	temporal	Auditory_Association	0.0111053
30	left	posterior	176	STSva	STS	STSa	Language	ventral_path	temporal	Auditory_Association	-0.176829
31	left	posterior	176	STSva	STS	STSa	Language	ventral_path	temporal	Auditory_Association	0.360174
1	right	posterior	176	STSva	STS	STSa	Language	ventral_path	temporal	Auditory_Association	-0.0295165
2	right	posterior	176	STSva	STS	STSa	Language	ventral_path	temporal	Auditory_Association	-0.362743
3	right	posterior	176	STSva	STS	STSa	Language	ventral_path	temporal	Auditory_Association	-0.433041
4	right	posterior	176	STSva	STS	STSa	Language	ventral_path	temporal	Auditory_Association	0.10631
5	right	posterior	176	STSva	STS	STSa	Language	ventral_path	temporal	Auditory_Association	0.192829
6	right	posterior	176	STSva	STS	STSa	Language	ventral_path	temporal	Auditory_Association	0.163315
7	right	posterior	176	STSva	STS	STSa	Language	ventral_path	temporal	Auditory_Association	-0.391947
8	right	posterior	176	STSva	STS	STSa	Language	ventral_path	temporal	Auditory_Association	0.104227
9	right	posterior	176	STSva	STS	STSa	Language	ventral_path	temporal	Auditory_Association	-0.0445617
10	right	posterior	176	STSva	STS	STSa	Language	ventral_path	temporal	Auditory_Association	0.0182367
11	right	posterior	176	STSva	STS	STSa	Language	ventral_path	temporal	Auditory_Association	-0.121902
12	right	posterior	176	STSva	STS	STSa	Language	ventral_path	temporal	Auditory_Association	0.214947
13	right	posterior	176	STSva	STS	STSa	Language	ventral_path	temporal	Auditory_Association	0.538872
14	right	posterior	176	STSva	STS	STSa	Language	ventral_path	temporal	Auditory_Association	0.255571
15	right	posterior	176	STSva	STS	STSa	Language	ventral_path	temporal	Auditory_Association	-0.220504
16	right	posterior	176	STSva	STS	STSa	Language	ventral_path	temporal	Auditory_Association	-0.211059
17	right	posterior	176	STSva	STS	STSa	Language	ventral_path	temporal	Auditory_Association	-0.00313453
18	right	posterior	176	STSva	STS	STSa	Language	ventral_path	temporal	Auditory_Association	-0.00019959
19	right	posterior	176	STSva	STS	STSa	Language	ventral_path	temporal	Auditory_Association	-0.191977
20	right	posterior	176	STSva	STS	STSa	Language	ventral_path	temporal	Auditory_Association	0.491508
21	right	posterior	176	STSva	STS	STSa	Language	ventral_path	temporal	Auditory_Association	-0.0864048
22	right	posterior	176	STSva	STS	STSa	Language	ventral_path	temporal	Auditory_Association	-0.15951
23	right	posterior	176	STSva	STS	STSa	Language	ventral_path	temporal	Auditory_Association	-0.140504
24	right	posterior	176	STSva	STS	STSa	Language	ventral_path	temporal	Auditory_Association	0.258094
25	right	posterior	176	STSva	STS	STSa	Language	ventral_path	temporal	Auditory_Association	0.00985897
26	right	posterior	176	STSva	STS	STSa	Language	ventral_path	temporal	Auditory_Association	-0.132066
27	right	posterior	176	STSva	STS	STSa	Language	ventral_path	temporal	Auditory_Association	-0.0526373
28	right	posterior	176	STSva	STS	STSa	Language	ventral_path	temporal	Auditory_Association	0.327468
29	right	posterior	176	STSva	STS	STSa	Language	ventral_path	temporal	Auditory_Association	0.466302
30	right	posterior	176	STSva	STS	STSa	Language	ventral_path	temporal	Auditory_Association	-0.119895
31	right	posterior	176	STSva	STS	STSa	Language	ventral_path	temporal	Auditory_Association	0.0126386
1	left	anterior	129	STSdp	STS	STSp	Language	ventral_path	temporal	Auditory_Association	0.603065
2	left	anterior	129	STSdp	STS	STSp	Language	ventral_path	temporal	Auditory_Association	0.342473
3	left	anterior	129	STSdp	STS	STSp	Language	ventral_path	temporal	Auditory_Association	0.323064
4	left	anterior	129	STSdp	STS	STSp	Language	ventral_path	temporal	Auditory_Association	0.214472
5	left	anterior	129	STSdp	STS	STSp	Language	ventral_path	temporal	Auditory_Association	0.188533
6	left	anterior	129	STSdp	STS	STSp	Language	ventral_path	temporal	Auditory_Association	0.613676
7	left	anterior	129	STSdp	STS	STSp	Language	ventral_path	temporal	Auditory_Association	0.605372
8	left	anterior	129	STSdp	STS	STSp	Language	ventral_path	temporal	Auditory_Association	0.619242
9	left	anterior	129	STSdp	STS	STSp	Language	ventral_path	temporal	Auditory_Association	0.146906
10	left	anterior	129	STSdp	STS	STSp	Language	ventral_path	temporal	Auditory_Association	0.604575
11	left	anterior	129	STSdp	STS	STSp	Language	ventral_path	temporal	Auditory_Association	0.672606
12	left	anterior	129	STSdp	STS	STSp	Language	ventral_path	temporal	Auditory_Association	0.22598
13	left	anterior	129	STSdp	STS	STSp	Language	ventral_path	temporal	Auditory_Association	0.746933
14	left	anterior	129	STSdp	STS	STSp	Language	ventral_path	temporal	Auditory_Association	0.350119
15	left	anterior	129	STSdp	STS	STSp	Language	ventral_path	temporal	Auditory_Association	0.647117
16	left	anterior	129	STSdp	STS	STSp	Language	ventral_path	temporal	Auditory_Association	0.575765
17	left	anterior	129	STSdp	STS	STSp	Language	ventral_path	temporal	Auditory_Association	0.494917
18	left	anterior	129	STSdp	STS	STSp	Language	ventral_path	temporal	Auditory_Association	0.514294
19	left	anterior	129	STSdp	STS	STSp	Language	ventral_path	temporal	Auditory_Association	0.659002
20	left	anterior	129	STSdp	STS	STSp	Language	ventral_path	temporal	Auditory_Association	0.710693
21	left	anterior	129	STSdp	STS	STSp	Language	ventral_path	temporal	Auditory_Association	0.210569
22	left	anterior	129	STSdp	STS	STSp	Language	ventral_path	temporal	Auditory_Association	-0.104965
23	left	anterior	129	STSdp	STS	STSp	Language	ventral_path	temporal	Auditory_Association	0.620948
24	left	anterior	129	STSdp	STS	STSp	Language	ventral_path	temporal	Auditory_Association	0.138899
25	left	anterior	129	STSdp	STS	STSp	Language	ventral_path	temporal	Auditory_Association	0.55431
26	left	anterior	129	STSdp	STS	STSp	Language	ventral_path	temporal	Auditory_Association	0.00561753
27	left	anterior	129	STSdp	STS	STSp	Language	ventral_path	temporal	Auditory_Association	0.458668
28	left	anterior	129	STSdp	STS	STSp	Language	ventral_path	temporal	Auditory_Association	0.611823
29	left	anterior	129	STSdp	STS	STSp	Language	ventral_path	temporal	Auditory_Association	0.66776
30	left	anterior	129	STSdp	STS	STSp	Language	ventral_path	temporal	Auditory_Association	0.437695
31	left	anterior	129	STSdp	STS	STSp	Language	ventral_path	temporal	Auditory_Association	0.247107
1	right	anterior	129	STSdp	STS	STSp	Language	ventral_path	temporal	Auditory_Association	0.135687
2	right	anterior	129	STSdp	STS	STSp	Language	ventral_path	temporal	Auditory_Association	0.259667
3	right	anterior	129	STSdp	STS	STSp	Language	ventral_path	temporal	Auditory_Association	-0.199581
4	right	anterior	129	STSdp	STS	STSp	Language	ventral_path	temporal	Auditory_Association	0.0166508
5	right	anterior	129	STSdp	STS	STSp	Language	ventral_path	temporal	Auditory_Association	-0.110404
6	right	anterior	129	STSdp	STS	STSp	Language	ventral_path	temporal	Auditory_Association	0.322483
7	right	anterior	129	STSdp	STS	STSp	Language	ventral_path	temporal	Auditory_Association	0.370542
8	right	anterior	129	STSdp	STS	STSp	Language	ventral_path	temporal	Auditory_Association	0.424017
9	right	anterior	129	STSdp	STS	STSp	Language	ventral_path	temporal	Auditory_Association	-0.0791969
10	right	anterior	129	STSdp	STS	STSp	Language	ventral_path	temporal	Auditory_Association	0.727471
11	right	anterior	129	STSdp	STS	STSp	Language	ventral_path	temporal	Auditory_Association	0.409559
12	right	anterior	129	STSdp	STS	STSp	Language	ventral_path	temporal	Auditory_Association	0.2315
13	right	anterior	129	STSdp	STS	STSp	Language	ventral_path	temporal	Auditory_Association	-0.0534284
14	right	anterior	129	STSdp	STS	STSp	Language	ventral_path	temporal	Auditory_Association	-0.0442241
15	right	anterior	129	STSdp	STS	STSp	Language	ventral_path	temporal	Auditory_Association	0.496122
16	right	anterior	129	STSdp	STS	STSp	Language	ventral_path	temporal	Auditory_Association	0.448206
17	right	anterior	129	STSdp	STS	STSp	Language	ventral_path	temporal	Auditory_Association	0.498566
18	right	anterior	129	STSdp	STS	STSp	Language	ventral_path	temporal	Auditory_Association	0.0646308
19	right	anterior	129	STSdp	STS	STSp	Language	ventral_path	temporal	Auditory_Association	-0.0942202
20	right	anterior	129	STSdp	STS	STSp	Language	ventral_path	temporal	Auditory_Association	0.235631
21	right	anterior	129	STSdp	STS	STSp	Language	ventral_path	temporal	Auditory_Association	0.345102
22	right	anterior	129	STSdp	STS	STSp	Language	ventral_path	temporal	Auditory_Association	-0.00739008
23	right	anterior	129	STSdp	STS	STSp	Language	ventral_path	temporal	Auditory_Association	0.234941
24	right	anterior	129	STSdp	STS	STSp	Language	ventral_path	temporal	Auditory_Association	0.342271
25	right	anterior	129	STSdp	STS	STSp	Language	ventral_path	temporal	Auditory_Association	0.374817
26	right	anterior	129	STSdp	STS	STSp	Language	ventral_path	temporal	Auditory_Association	0.642195
27	right	anterior	129	STSdp	STS	STSp	Language	ventral_path	temporal	Auditory_Association	0.177138
28	right	anterior	129	STSdp	STS	STSp	Language	ventral_path	temporal	Auditory_Association	0.536812
29	right	anterior	129	STSdp	STS	STSp	Language	ventral_path	temporal	Auditory_Association	0.265522
30	right	anterior	129	STSdp	STS	STSp	Language	ventral_path	temporal	Auditory_Association	0.438512
31	right	anterior	129	STSdp	STS	STSp	Language	ventral_path	temporal	Auditory_Association	0.144981
1	left	mid	129	STSdp	STS	STSp	Language	ventral_path	temporal	Auditory_Association	0.137605
2	left	mid	129	STSdp	STS	STSp	Language	ventral_path	temporal	Auditory_Association	0.210718
3	left	mid	129	STSdp	STS	STSp	Language	ventral_path	temporal	Auditory_Association	0.31898
4	left	mid	129	STSdp	STS	STSp	Language	ventral_path	temporal	Auditory_Association	0.374457
5	left	mid	129	STSdp	STS	STSp	Language	ventral_path	temporal	Auditory_Association	0.0429543
6	left	mid	129	STSdp	STS	STSp	Language	ventral_path	temporal	Auditory_Association	-0.160103
7	left	mid	129	STSdp	STS	STSp	Language	ventral_path	temporal	Auditory_Association	0.559959
8	left	mid	129	STSdp	STS	STSp	Language	ventral_path	temporal	Auditory_Association	0.17721
9	left	mid	129	STSdp	STS	STSp	Language	ventral_path	temporal	Auditory_Association	0.258459
10	left	mid	129	STSdp	STS	STSp	Language	ventral_path	temporal	Auditory_Association	0.37246
11	left	mid	129	STSdp	STS	STSp	Language	ventral_path	temporal	Auditory_Association	0.384406
12	left	mid	129	STSdp	STS	STSp	Language	ventral_path	temporal	Auditory_Association	-0.0171419
13	left	mid	129	STSdp	STS	STSp	Language	ventral_path	temporal	Auditory_Association	-0.113029
14	left	mid	129	STSdp	STS	STSp	Language	ventral_path	temporal	Auditory_Association	-0.116712
15	left	mid	129	STSdp	STS	STSp	Language	ventral_path	temporal	Auditory_Association	0.279285
16	left	mid	129	STSdp	STS	STSp	Language	ventral_path	temporal	Auditory_Association	-0.149241
17	left	mid	129	STSdp	STS	STSp	Language	ventral_path	temporal	Auditory_Association	0.758764
18	left	mid	129	STSdp	STS	STSp	Language	ventral_path	temporal	Auditory_Association	0.641309
19	left	mid	129	STSdp	STS	STSp	Language	ventral_path	temporal	Auditory_Association	0.35415
20	left	mid	129	STSdp	STS	STSp	Language	ventral_path	temporal	Auditory_Association	-0.10543
21	left	mid	129	STSdp	STS	STSp	Language	ventral_path	temporal	Auditory_Association	-0.0616508
22	left	mid	129	STSdp	STS	STSp	Language	ventral_path	temporal	Auditory_Association	0.295561
23	left	mid	129	STSdp	STS	STSp	Language	ventral_path	temporal	Auditory_Association	0.391174
24	left	mid	129	STSdp	STS	STSp	Language	ventral_path	temporal	Auditory_Association	-0.194283
25	left	mid	129	STSdp	STS	STSp	Language	ventral_path	temporal	Auditory_Association	-0.0830539
26	left	mid	129	STSdp	STS	STSp	Language	ventral_path	temporal	Auditory_Association	0.134469
27	left	mid	129	STSdp	STS	STSp	Language	ventral_path	temporal	Auditory_Association	-0.0108857
28	left	mid	129	STSdp	STS	STSp	Language	ventral_path	temporal	Auditory_Association	0.31611
29	left	mid	129	STSdp	STS	STSp	Language	ventral_path	temporal	Auditory_Association	-0.132355
30	left	mid	129	STSdp	STS	STSp	Language	ventral_path	temporal	Auditory_Association	-0.0375361
31	left	mid	129	STSdp	STS	STSp	Language	ventral_path	temporal	Auditory_Association	0.135976
1	right	mid	129	STSdp	STS	STSp	Language	ventral_path	temporal	Auditory_Association	-0.109572
2	right	mid	129	STSdp	STS	STSp	Language	ventral_path	temporal	Auditory_Association	0.105699
3	right	mid	129	STSdp	STS	STSp	Language	ventral_path	temporal	Auditory_Association	0.188982
4	right	mid	129	STSdp	STS	STSp	Language	ventral_path	temporal	Auditory_Association	0.162783
5	right	mid	129	STSdp	STS	STSp	Language	ventral_path	temporal	Auditory_Association	0.0703603
6	right	mid	129	STSdp	STS	STSp	Language	ventral_path	temporal	Auditory_Association	-0.30157
7	right	mid	129	STSdp	STS	STSp	Language	ventral_path	temporal	Auditory_Association	-0.0876987
8	right	mid	129	STSdp	STS	STSp	Language	ventral_path	temporal	Auditory_Association	0.382194
9	right	mid	129	STSdp	STS	STSp	Language	ventral_path	temporal	Auditory_Association	0.135318
10	right	mid	129	STSdp	STS	STSp	Language	ventral_path	temporal	Auditory_Association	0.306476
11	right	mid	129	STSdp	STS	STSp	Language	ventral_path	temporal	Auditory_Association	0.255226
12	right	mid	129	STSdp	STS	STSp	Language	ventral_path	temporal	Auditory_Association	0.230843
13	right	mid	129	STSdp	STS	STSp	Language	ventral_path	temporal	Auditory_Association	0.393291
14	right	mid	129	STSdp	STS	STSp	Language	ventral_path	temporal	Auditory_Association	0.0623273
15	right	mid	129	STSdp	STS	STSp	Language	ventral_path	temporal	Auditory_Association	0.175289
16	right	mid	129	STSdp	STS	STSp	Language	ventral_path	temporal	Auditory_Association	-0.288979
17	right	mid	129	STSdp	STS	STSp	Language	ventral_path	temporal	Auditory_Association	-0.19564
18	right	mid	129	STSdp	STS	STSp	Language	ventral_path	temporal	Auditory_Association	0.177114
19	right	mid	129	STSdp	STS	STSp	Language	ventral_path	temporal	Auditory_Association	0.406402
20	right	mid	129	STSdp	STS	STSp	Language	ventral_path	temporal	Auditory_Association	0.103681
21	right	mid	129	STSdp	STS	STSp	Language	ventral_path	temporal	Auditory_Association	0.0761954
22	right	mid	129	STSdp	STS	STSp	Language	ventral_path	temporal	Auditory_Association	0.132504
23	right	mid	129	STSdp	STS	STSp	Language	ventral_path	temporal	Auditory_Association	0.348841
24	right	mid	129	STSdp	STS	STSp	Language	ventral_path	temporal	Auditory_Association	0.383671
25	right	mid	129	STSdp	STS	STSp	Language	ventral_path	temporal	Auditory_Association	0.153737
26	right	mid	129	STSdp	STS	STSp	Language	ventral_path	temporal	Auditory_Association	0.185675
27	right	mid	129	STSdp	STS	STSp	Language	ventral_path	temporal	Auditory_Association	0.0200369
28	right	mid	129	STSdp	STS	STSp	Language	ventral_path	temporal	Auditory_Association	0.233258
29	right	mid	129	STSdp	STS	STSp	Language	ventral_path	temporal	Auditory_Association	0.136963
30	right	mid	129	STSdp	STS	STSp	Language	ventral_path	temporal	Auditory_Association	0.16795
31	right	mid	129	STSdp	STS	STSp	Language	ventral_path	temporal	Auditory_Association	0.160079
1	left	posterior	129	STSdp	STS	STSp	Language	ventral_path	temporal	Auditory_Association	-0.506148
2	left	posterior	129	STSdp	STS	STSp	Language	ventral_path	temporal	Auditory_Association	0.0386466
3	left	posterior	129	STSdp	STS	STSp	Language	ventral_path	temporal	Auditory_Association	-0.162476
4	left	posterior	129	STSdp	STS	STSp	Language	ventral_path	temporal	Auditory_Association	-0.290507
5	left	posterior	129	STSdp	STS	STSp	Language	ventral_path	temporal	Auditory_Association	0.056671
6	left	posterior	129	STSdp	STS	STSp	Language	ventral_path	temporal	Auditory_Association	-0.0640241
7	left	posterior	129	STSdp	STS	STSp	Language	ventral_path	temporal	Auditory_Association	0.0147898
8	left	posterior	129	STSdp	STS	STSp	Language	ventral_path	temporal	Auditory_Association	0.153539
9	left	posterior	129	STSdp	STS	STSp	Language	ventral_path	temporal	Auditory_Association	0.227925
10	left	posterior	129	STSdp	STS	STSp	Language	ventral_path	temporal	Auditory_Association	-0.137622
11	left	posterior	129	STSdp	STS	STSp	Language	ventral_path	temporal	Auditory_Association	-0.264076
12	left	posterior	129	STSdp	STS	STSp	Language	ventral_path	temporal	Auditory_Association	-0.073752
13	left	posterior	129	STSdp	STS	STSp	Language	ventral_path	temporal	Auditory_Association	0.309993
14	left	posterior	129	STSdp	STS	STSp	Language	ventral_path	temporal	Auditory_Association	0.150805
15	left	posterior	129	STSdp	STS	STSp	Language	ventral_path	temporal	Auditory_Association	-0.0205193
16	left	posterior	129	STSdp	STS	STSp	Language	ventral_path	temporal	Auditory_Association	-0.251586
17	left	posterior	129	STSdp	STS	STSp	Language	ventral_path	temporal	Auditory_Association	-0.10618
18	left	posterior	129	STSdp	STS	STSp	Language	ventral_path	temporal	Auditory_Association	-0.281063
19	left	posterior	129	STSdp	STS	STSp	Language	ventral_path	temporal	Auditory_Association	-0.243747
20	left	posterior	129	STSdp	STS	STSp	Language	ventral_path	temporal	Auditory_Association	-0.0749182
21	left	posterior	129	STSdp	STS	STSp	Language	ventral_path	temporal	Auditory_Association	0.0554951
22	left	posterior	129	STSdp	STS	STSp	Language	ventral_path	temporal	Auditory_Association	0.174474
23	left	posterior	129	STSdp	STS	STSp	Language	ventral_path	temporal	Auditory_Association	0.308719
24	left	posterior	129	STSdp	STS	STSp	Language	ventral_path	temporal	Auditory_Association	0.495175
25	left	posterior	129	STSdp	STS	STSp	Language	ventral_path	temporal	Auditory_Association	0.0446064
26	left	posterior	129	STSdp	STS	STSp	Language	ventral_path	temporal	Auditory_Association	0.133732
27	left	posterior	129	STSdp	STS	STSp	Language	ventral_path	temporal	Auditory_Association	0.311845
28	left	posterior	129	STSdp	STS	STSp	Language	ventral_path	temporal	Auditory_Association	0.177459
29	left	posterior	129	STSdp	STS	STSp	Language	ventral_path	temporal	Auditory_Association	0.208407
30	left	posterior	129	STSdp	STS	STSp	Language	ventral_path	temporal	Auditory_Association	-0.160195
31	left	posterior	129	STSdp	STS	STSp	Language	ventral_path	temporal	Auditory_Association	0.192529
1	right	posterior	129	STSdp	STS	STSp	Language	ventral_path	temporal	Auditory_Association	0.177644
2	right	posterior	129	STSdp	STS	STSp	Language	ventral_path	temporal	Auditory_Association	-0.119522
3	right	posterior	129	STSdp	STS	STSp	Language	ventral_path	temporal	Auditory_Association	-0.119398
4	right	posterior	129	STSdp	STS	STSp	Language	ventral_path	temporal	Auditory_Association	-0.00759151
5	right	posterior	129	STSdp	STS	STSp	Language	ventral_path	temporal	Auditory_Association	0.0588068
6	right	posterior	129	STSdp	STS	STSp	Language	ventral_path	temporal	Auditory_Association	0.160387
7	right	posterior	129	STSdp	STS	STSp	Language	ventral_path	temporal	Auditory_Association	-0.155089
8	right	posterior	129	STSdp	STS	STSp	Language	ventral_path	temporal	Auditory_Association	0.302098
9	right	posterior	129	STSdp	STS	STSp	Language	ventral_path	temporal	Auditory_Association	0.176308
10	right	posterior	129	STSdp	STS	STSp	Language	ventral_path	temporal	Auditory_Association	-0.0831367
11	right	posterior	129	STSdp	STS	STSp	Language	ventral_path	temporal	Auditory_Association	0.00070514
12	right	posterior	129	STSdp	STS	STSp	Language	ventral_path	temporal	Auditory_Association	0.149143
13	right	posterior	129	STSdp	STS	STSp	Language	ventral_path	temporal	Auditory_Association	0.554581
14	right	posterior	129	STSdp	STS	STSp	Language	ventral_path	temporal	Auditory_Association	0.380549
15	right	posterior	129	STSdp	STS	STSp	Language	ventral_path	temporal	Auditory_Association	0.119212
16	right	posterior	129	STSdp	STS	STSp	Language	ventral_path	temporal	Auditory_Association	-0.0111597
17	right	posterior	129	STSdp	STS	STSp	Language	ventral_path	temporal	Auditory_Association	-0.117102
18	right	posterior	129	STSdp	STS	STSp	Language	ventral_path	temporal	Auditory_Association	0.100508
19	right	posterior	129	STSdp	STS	STSp	Language	ventral_path	temporal	Auditory_Association	0.0747801
20	right	posterior	129	STSdp	STS	STSp	Language	ventral_path	temporal	Auditory_Association	0.609931
21	right	posterior	129	STSdp	STS	STSp	Language	ventral_path	temporal	Auditory_Association	0.234923
22	right	posterior	129	STSdp	STS	STSp	Language	ventral_path	temporal	Auditory_Association	0.00677755
23	right	posterior	129	STSdp	STS	STSp	Language	ventral_path	temporal	Auditory_Association	-0.00695679
24	right	posterior	129	STSdp	STS	STSp	Language	ventral_path	temporal	Auditory_Association	0.0740792
25	right	posterior	129	STSdp	STS	STSp	Language	ventral_path	temporal	Auditory_Association	0.182387
26	right	posterior	129	STSdp	STS	STSp	Language	ventral_path	temporal	Auditory_Association	0.116775
27	right	posterior	129	STSdp	STS	STSp	Language	ventral_path	temporal	Auditory_Association	0.199682
28	right	posterior	129	STSdp	STS	STSp	Language	ventral_path	temporal	Auditory_Association	0.17861
29	right	posterior	129	STSdp	STS	STSp	Language	ventral_path	temporal	Auditory_Association	0.686726
30	right	posterior	129	STSdp	STS	STSp	Language	ventral_path	temporal	Auditory_Association	0.29698
31	right	posterior	129	STSdp	STS	STSp	Language	ventral_path	temporal	Auditory_Association	0.295778
1	left	anterior	130	STSvp	STS	STSp	Language	ventral_path	temporal	Auditory_Association	0.602092
2	left	anterior	130	STSvp	STS	STSp	Language	ventral_path	temporal	Auditory_Association	0.645587
3	left	anterior	130	STSvp	STS	STSp	Language	ventral_path	temporal	Auditory_Association	0.0806854
4	left	anterior	130	STSvp	STS	STSp	Language	ventral_path	temporal	Auditory_Association	0.519392
5	left	anterior	130	STSvp	STS	STSp	Language	ventral_path	temporal	Auditory_Association	0.341777
6	left	anterior	130	STSvp	STS	STSp	Language	ventral_path	temporal	Auditory_Association	0.319937
7	left	anterior	130	STSvp	STS	STSp	Language	ventral_path	temporal	Auditory_Association	0.702905
8	left	anterior	130	STSvp	STS	STSp	Language	ventral_path	temporal	Auditory_Association	0.482426
9	left	anterior	130	STSvp	STS	STSp	Language	ventral_path	temporal	Auditory_Association	0.196801
10	left	anterior	130	STSvp	STS	STSp	Language	ventral_path	temporal	Auditory_Association	0.746989
11	left	anterior	130	STSvp	STS	STSp	Language	ventral_path	temporal	Auditory_Association	0.582975
12	left	anterior	130	STSvp	STS	STSp	Language	ventral_path	temporal	Auditory_Association	0.597563
13	left	anterior	130	STSvp	STS	STSp	Language	ventral_path	temporal	Auditory_Association	0.642843
14	left	anterior	130	STSvp	STS	STSp	Language	ventral_path	temporal	Auditory_Association	0.113958
15	left	anterior	130	STSvp	STS	STSp	Language	ventral_path	temporal	Auditory_Association	0.773942
16	left	anterior	130	STSvp	STS	STSp	Language	ventral_path	temporal	Auditory_Association	0.336067
17	left	anterior	130	STSvp	STS	STSp	Language	ventral_path	temporal	Auditory_Association	0.55826
18	left	anterior	130	STSvp	STS	STSp	Language	ventral_path	temporal	Auditory_Association	0.757018
19	left	anterior	130	STSvp	STS	STSp	Language	ventral_path	temporal	Auditory_Association	0.396605
20	left	anterior	130	STSvp	STS	STSp	Language	ventral_path	temporal	Auditory_Association	0.684096
21	left	anterior	130	STSvp	STS	STSp	Language	ventral_path	temporal	Auditory_Association	0.527422
22	left	anterior	130	STSvp	STS	STSp	Language	ventral_path	temporal	Auditory_Association	-0.158174
23	left	anterior	130	STSvp	STS	STSp	Language	ventral_path	temporal	Auditory_Association	0.79624
24	left	anterior	130	STSvp	STS	STSp	Language	ventral_path	temporal	Auditory_Association	0.272593
25	left	anterior	130	STSvp	STS	STSp	Language	ventral_path	temporal	Auditory_Association	0.31157
26	left	anterior	130	STSvp	STS	STSp	Language	ventral_path	temporal	Auditory_Association	0.48261
27	left	anterior	130	STSvp	STS	STSp	Language	ventral_path	temporal	Auditory_Association	0.518475
28	left	anterior	130	STSvp	STS	STSp	Language	ventral_path	temporal	Auditory_Association	0.604063
29	left	anterior	130	STSvp	STS	STSp	Language	ventral_path	temporal	Auditory_Association	0.322974
30	left	anterior	130	STSvp	STS	STSp	Language	ventral_path	temporal	Auditory_Association	0.522673
31	left	anterior	130	STSvp	STS	STSp	Language	ventral_path	temporal	Auditory_Association	0.307556
1	right	anterior	130	STSvp	STS	STSp	Language	ventral_path	temporal	Auditory_Association	0.272948
2	right	anterior	130	STSvp	STS	STSp	Language	ventral_path	temporal	Auditory_Association	-0.15723
3	right	anterior	130	STSvp	STS	STSp	Language	ventral_path	temporal	Auditory_Association	-0.193933
4	right	anterior	130	STSvp	STS	STSp	Language	ventral_path	temporal	Auditory_Association	0.623225
5	right	anterior	130	STSvp	STS	STSp	Language	ventral_path	temporal	Auditory_Association	0.299259
6	right	anterior	130	STSvp	STS	STSp	Language	ventral_path	temporal	Auditory_Association	0.483773
7	right	anterior	130	STSvp	STS	STSp	Language	ventral_path	temporal	Auditory_Association	-0.13716
8	right	anterior	130	STSvp	STS	STSp	Language	ventral_path	temporal	Auditory_Association	0.534038
9	right	anterior	130	STSvp	STS	STSp	Language	ventral_path	temporal	Auditory_Association	0.221074
10	right	anterior	130	STSvp	STS	STSp	Language	ventral_path	temporal	Auditory_Association	-0.0820939
11	right	anterior	130	STSvp	STS	STSp	Language	ventral_path	temporal	Auditory_Association	0.323455
12	right	anterior	130	STSvp	STS	STSp	Language	ventral_path	temporal	Auditory_Association	0.29938
13	right	anterior	130	STSvp	STS	STSp	Language	ventral_path	temporal	Auditory_Association	0.0738697
14	right	anterior	130	STSvp	STS	STSp	Language	ventral_path	temporal	Auditory_Association	0.0992041
15	right	anterior	130	STSvp	STS	STSp	Language	ventral_path	temporal	Auditory_Association	-0.241519
16	right	anterior	130	STSvp	STS	STSp	Language	ventral_path	temporal	Auditory_Association	0.0761679
17	right	anterior	130	STSvp	STS	STSp	Language	ventral_path	temporal	Auditory_Association	0.367066
18	right	anterior	130	STSvp	STS	STSp	Language	ventral_path	temporal	Auditory_Association	0.42028
19	right	anterior	130	STSvp	STS	STSp	Language	ventral_path	temporal	Auditory_Association	0.130959
20	right	anterior	130	STSvp	STS	STSp	Language	ventral_path	temporal	Auditory_Association	0.18805
21	right	anterior	130	STSvp	STS	STSp	Language	ventral_path	temporal	Auditory_Association	0.378821
22	right	anterior	130	STSvp	STS	STSp	Language	ventral_path	temporal	Auditory_Association	-0.0492127
23	right	anterior	130	STSvp	STS	STSp	Language	ventral_path	temporal	Auditory_Association	0.627845
24	right	anterior	130	STSvp	STS	STSp	Language	ventral_path	temporal	Auditory_Association	0.460592
25	right	anterior	130	STSvp	STS	STSp	Language	ventral_path	temporal	Auditory_Association	0.272272
26	right	anterior	130	STSvp	STS	STSp	Language	ventral_path	temporal	Auditory_Association	0.401427
27	right	anterior	130	STSvp	STS	STSp	Language	ventral_path	temporal	Auditory_Association	0.387749
28	right	anterior	130	STSvp	STS	STSp	Language	ventral_path	temporal	Auditory_Association	0.295192
29	right	anterior	130	STSvp	STS	STSp	Language	ventral_path	temporal	Auditory_Association	0.192213
30	right	anterior	130	STSvp	STS	STSp	Language	ventral_path	temporal	Auditory_Association	0.457395
31	right	anterior	130	STSvp	STS	STSp	Language	ventral_path	temporal	Auditory_Association	0.269891
1	left	mid	130	STSvp	STS	STSp	Language	ventral_path	temporal	Auditory_Association	0.148747
2	left	mid	130	STSvp	STS	STSp	Language	ventral_path	temporal	Auditory_Association	0.051255
3	left	mid	130	STSvp	STS	STSp	Language	ventral_path	temporal	Auditory_Association	0.183547
4	left	mid	130	STSvp	STS	STSp	Language	ventral_path	temporal	Auditory_Association	0.306362
5	left	mid	130	STSvp	STS	STSp	Language	ventral_path	temporal	Auditory_Association	-0.0840172
6	left	mid	130	STSvp	STS	STSp	Language	ventral_path	temporal	Auditory_Association	0.189244
7	left	mid	130	STSvp	STS	STSp	Language	ventral_path	temporal	Auditory_Association	0.351736
8	left	mid	130	STSvp	STS	STSp	Language	ventral_path	temporal	Auditory_Association	0.099809
9	left	mid	130	STSvp	STS	STSp	Language	ventral_path	temporal	Auditory_Association	0.0244592
10	left	mid	130	STSvp	STS	STSp	Language	ventral_path	temporal	Auditory_Association	0.0719682
11	left	mid	130	STSvp	STS	STSp	Language	ventral_path	temporal	Auditory_Association	0.06371
12	left	mid	130	STSvp	STS	STSp	Language	ventral_path	temporal	Auditory_Association	-0.380164
13	left	mid	130	STSvp	STS	STSp	Language	ventral_path	temporal	Auditory_Association	-0.0345315
14	left	mid	130	STSvp	STS	STSp	Language	ventral_path	temporal	Auditory_Association	-0.335869
15	left	mid	130	STSvp	STS	STSp	Language	ventral_path	temporal	Auditory_Association	0.112897
16	left	mid	130	STSvp	STS	STSp	Language	ventral_path	temporal	Auditory_Association	0.127505
17	left	mid	130	STSvp	STS	STSp	Language	ventral_path	temporal	Auditory_Association	0.287091
18	left	mid	130	STSvp	STS	STSp	Language	ventral_path	temporal	Auditory_Association	0.525687
19	left	mid	130	STSvp	STS	STSp	Language	ventral_path	temporal	Auditory_Association	0.351949
20	left	mid	130	STSvp	STS	STSp	Language	ventral_path	temporal	Auditory_Association	-0.0610003
21	left	mid	130	STSvp	STS	STSp	Language	ventral_path	temporal	Auditory_Association	-0.0383748
22	left	mid	130	STSvp	STS	STSp	Language	ventral_path	temporal	Auditory_Association	0.286435
23	left	mid	130	STSvp	STS	STSp	Language	ventral_path	temporal	Auditory_Association	0.209744
24	left	mid	130	STSvp	STS	STSp	Language	ventral_path	temporal	Auditory_Association	-0.133841
25	left	mid	130	STSvp	STS	STSp	Language	ventral_path	temporal	Auditory_Association	-0.189956
26	left	mid	130	STSvp	STS	STSp	Language	ventral_path	temporal	Auditory_Association	0.0639842
27	left	mid	130	STSvp	STS	STSp	Language	ventral_path	temporal	Auditory_Association	-0.122791
28	left	mid	130	STSvp	STS	STSp	Language	ventral_path	temporal	Auditory_Association	0.416344
29	left	mid	130	STSvp	STS	STSp	Language	ventral_path	temporal	Auditory_Association	-0.0561563
30	left	mid	130	STSvp	STS	STSp	Language	ventral_path	temporal	Auditory_Association	-0.100211
31	left	mid	130	STSvp	STS	STSp	Language	ventral_path	temporal	Auditory_Association	0.273784
1	right	mid	130	STSvp	STS	STSp	Language	ventral_path	temporal	Auditory_Association	-0.157759
2	right	mid	130	STSvp	STS	STSp	Language	ventral_path	temporal	Auditory_Association	-0.184761
3	right	mid	130	STSvp	STS	STSp	Language	ventral_path	temporal	Auditory_Association	-0.0415958
4	right	mid	130	STSvp	STS	STSp	Language	ventral_path	temporal	Auditory_Association	0.0966705
5	right	mid	130	STSvp	STS	STSp	Language	ventral_path	temporal	Auditory_Association	0.225357
6	right	mid	130	STSvp	STS	STSp	Language	ventral_path	temporal	Auditory_Association	-0.150415
7	right	mid	130	STSvp	STS	STSp	Language	ventral_path	temporal	Auditory_Association	0.139214
8	right	mid	130	STSvp	STS	STSp	Language	ventral_path	temporal	Auditory_Association	0.102631
9	right	mid	130	STSvp	STS	STSp	Language	ventral_path	temporal	Auditory_Association	-0.0214247
10	right	mid	130	STSvp	STS	STSp	Language	ventral_path	temporal	Auditory_Association	-0.521713
11	right	mid	130	STSvp	STS	STSp	Language	ventral_path	temporal	Auditory_Association	-0.16545
12	right	mid	130	STSvp	STS	STSp	Language	ventral_path	temporal	Auditory_Association	-0.0154878
13	right	mid	130	STSvp	STS	STSp	Language	ventral_path	temporal	Auditory_Association	0.56645
14	right	mid	130	STSvp	STS	STSp	Language	ventral_path	temporal	Auditory_Association	-0.0124479
15	right	mid	130	STSvp	STS	STSp	Language	ventral_path	temporal	Auditory_Association	-0.263584
16	right	mid	130	STSvp	STS	STSp	Language	ventral_path	temporal	Auditory_Association	0.055086
17	right	mid	130	STSvp	STS	STSp	Language	ventral_path	temporal	Auditory_Association	0.0457353
18	right	mid	130	STSvp	STS	STSp	Language	ventral_path	temporal	Auditory_Association	-0.426191
19	right	mid	130	STSvp	STS	STSp	Language	ventral_path	temporal	Auditory_Association	0.415681
20	right	mid	130	STSvp	STS	STSp	Language	ventral_path	temporal	Auditory_Association	0.0349558
21	right	mid	130	STSvp	STS	STSp	Language	ventral_path	temporal	Auditory_Association	-0.0966302
22	right	mid	130	STSvp	STS	STSp	Language	ventral_path	temporal	Auditory_Association	-0.129592
23	right	mid	130	STSvp	STS	STSp	Language	ventral_path	temporal	Auditory_Association	-0.117547
24	right	mid	130	STSvp	STS	STSp	Language	ventral_path	temporal	Auditory_Association	0.353076
25	right	mid	130	STSvp	STS	STSp	Language	ventral_path	temporal	Auditory_Association	0.163602
26	right	mid	130	STSvp	STS	STSp	Language	ventral_path	temporal	Auditory_Association	0.234607
27	right	mid	130	STSvp	STS	STSp	Language	ventral_path	temporal	Auditory_Association	-0.201753
28	right	mid	130	STSvp	STS	STSp	Language	ventral_path	temporal	Auditory_Association	0.15179
29	right	mid	130	STSvp	STS	STSp	Language	ventral_path	temporal	Auditory_Association	-0.27111
30	right	mid	130	STSvp	STS	STSp	Language	ventral_path	temporal	Auditory_Association	0.133257
31	right	mid	130	STSvp	STS	STSp	Language	ventral_path	temporal	Auditory_Association	0.172214
1	left	posterior	130	STSvp	STS	STSp	Language	ventral_path	temporal	Auditory_Association	-0.467528
2	left	posterior	130	STSvp	STS	STSp	Language	ventral_path	temporal	Auditory_Association	-0.0442682
3	left	posterior	130	STSvp	STS	STSp	Language	ventral_path	temporal	Auditory_Association	-0.220004
4	left	posterior	130	STSvp	STS	STSp	Language	ventral_path	temporal	Auditory_Association	-0.355762
5	left	posterior	130	STSvp	STS	STSp	Language	ventral_path	temporal	Auditory_Association	0.0498176
6	left	posterior	130	STSvp	STS	STSp	Language	ventral_path	temporal	Auditory_Association	-0.261062
7	left	posterior	130	STSvp	STS	STSp	Language	ventral_path	temporal	Auditory_Association	-0.164618
8	left	posterior	130	STSvp	STS	STSp	Language	ventral_path	temporal	Auditory_Association	0.056166
9	left	posterior	130	STSvp	STS	STSp	Language	ventral_path	temporal	Auditory_Association	-0.174977
10	left	posterior	130	STSvp	STS	STSp	Language	ventral_path	temporal	Auditory_Association	-0.20269
11	left	posterior	130	STSvp	STS	STSp	Language	ventral_path	temporal	Auditory_Association	-0.381776
12	left	posterior	130	STSvp	STS	STSp	Language	ventral_path	temporal	Auditory_Association	-0.20351
13	left	posterior	130	STSvp	STS	STSp	Language	ventral_path	temporal	Auditory_Association	0.146986
14	left	posterior	130	STSvp	STS	STSp	Language	ventral_path	temporal	Auditory_Association	0.0267605
15	left	posterior	130	STSvp	STS	STSp	Language	ventral_path	temporal	Auditory_Association	-0.0444496
16	left	posterior	130	STSvp	STS	STSp	Language	ventral_path	temporal	Auditory_Association	0.150513
17	left	posterior	130	STSvp	STS	STSp	Language	ventral_path	temporal	Auditory_Association	-0.0926058
18	left	posterior	130	STSvp	STS	STSp	Language	ventral_path	temporal	Auditory_Association	-0.434271
19	left	posterior	130	STSvp	STS	STSp	Language	ventral_path	temporal	Auditory_Association	-0.339251
20	left	posterior	130	STSvp	STS	STSp	Language	ventral_path	temporal	Auditory_Association	-0.0827565
21	left	posterior	130	STSvp	STS	STSp	Language	ventral_path	temporal	Auditory_Association	-0.126175
22	left	posterior	130	STSvp	STS	STSp	Language	ventral_path	temporal	Auditory_Association	0.0604496
23	left	posterior	130	STSvp	STS	STSp	Language	ventral_path	temporal	Auditory_Association	0.0274847
24	left	posterior	130	STSvp	STS	STSp	Language	ventral_path	temporal	Auditory_Association	0.240529
25	left	posterior	130	STSvp	STS	STSp	Language	ventral_path	temporal	Auditory_Association	-0.099384
26	left	posterior	130	STSvp	STS	STSp	Language	ventral_path	temporal	Auditory_Association	0.0185653
27	left	posterior	130	STSvp	STS	STSp	Language	ventral_path	temporal	Auditory_Association	0.160462
28	left	posterior	130	STSvp	STS	STSp	Language	ventral_path	temporal	Auditory_Association	0.376845
29	left	posterior	130	STSvp	STS	STSp	Language	ventral_path	temporal	Auditory_Association	-0.0221207
30	left	posterior	130	STSvp	STS	STSp	Language	ventral_path	temporal	Auditory_Association	-0.272875
31	left	posterior	130	STSvp	STS	STSp	Language	ventral_path	temporal	Auditory_Association	0.184541
1	right	posterior	130	STSvp	STS	STSp	Language	ventral_path	temporal	Auditory_Association	0.0484561
2	right	posterior	130	STSvp	STS	STSp	Language	ventral_path	temporal	Auditory_Association	-0.00440128
3	right	posterior	130	STSvp	STS	STSp	Language	ventral_path	temporal	Auditory_Association	-0.479814
4	right	posterior	130	STSvp	STS	STSp	Language	ventral_path	temporal	Auditory_Association	-0.226636
5	right	posterior	130	STSvp	STS	STSp	Language	ventral_path	temporal	Auditory_Association	-0.292113
6	right	posterior	130	STSvp	STS	STSp	Language	ventral_path	temporal	Auditory_Association	0.16066
7	right	posterior	130	STSvp	STS	STSp	Language	ventral_path	temporal	Auditory_Association	-0.250092
8	right	posterior	130	STSvp	STS	STSp	Language	ventral_path	temporal	Auditory_Association	0.176194
9	right	posterior	130	STSvp	STS	STSp	Language	ventral_path	temporal	Auditory_Association	0.128516
10	right	posterior	130	STSvp	STS	STSp	Language	ventral_path	temporal	Auditory_Association	-0.208408
11	right	posterior	130	STSvp	STS	STSp	Language	ventral_path	temporal	Auditory_Association	-0.213035
12	right	posterior	130	STSvp	STS	STSp	Language	ventral_path	temporal	Auditory_Association	-0.0796754
13	right	posterior	130	STSvp	STS	STSp	Language	ventral_path	temporal	Auditory_Association	0.310315
14	right	posterior	130	STSvp	STS	STSp	Language	ventral_path	temporal	Auditory_Association	0.237653
15	right	posterior	130	STSvp	STS	STSp	Language	ventral_path	temporal	Auditory_Association	-0.091084
16	right	posterior	130	STSvp	STS	STSp	Language	ventral_path	temporal	Auditory_Association	-0.220485
17	right	posterior	130	STSvp	STS	STSp	Language	ventral_path	temporal	Auditory_Association	-0.0781793
18	right	posterior	130	STSvp	STS	STSp	Language	ventral_path	temporal	Auditory_Association	-0.183251
19	right	posterior	130	STSvp	STS	STSp	Language	ventral_path	temporal	Auditory_Association	-0.166645
20	right	posterior	130	STSvp	STS	STSp	Language	ventral_path	temporal	Auditory_Association	0.501725
21	right	posterior	130	STSvp	STS	STSp	Language	ventral_path	temporal	Auditory_Association	-0.113833
22	right	posterior	130	STSvp	STS	STSp	Language	ventral_path	temporal	Auditory_Association	-0.229604
23	right	posterior	130	STSvp	STS	STSp	Language	ventral_path	temporal	Auditory_Association	-0.0661222
24	right	posterior	130	STSvp	STS	STSp	Language	ventral_path	temporal	Auditory_Association	0.200034
25	right	posterior	130	STSvp	STS	STSp	Language	ventral_path	temporal	Auditory_Association	-0.0116236
26	right	posterior	130	STSvp	STS	STSp	Language	ventral_path	temporal	Auditory_Association	-0.194775
27	right	posterior	130	STSvp	STS	STSp	Language	ventral_path	temporal	Auditory_Association	0.00239226
28	right	posterior	130	STSvp	STS	STSp	Language	ventral_path	temporal	Auditory_Association	0.00240838
29	right	posterior	130	STSvp	STS	STSp	Language	ventral_path	temporal	Auditory_Association	0.222211
30	right	posterior	130	STSvp	STS	STSp	Language	ventral_path	temporal	Auditory_Association	-0.180886
31	right	posterior	130	STSvp	STS	STSp	Language	ventral_path	temporal	Auditory_Association	-0.0122751
1	left	anterior	123	STGa	Temporal_Pole	Temporal_Pole	Language	ventral_path	temporal	Auditory_Association	0.203899
2	left	anterior	123	STGa	Temporal_Pole	Temporal_Pole	Language	ventral_path	temporal	Auditory_Association	0.280366
3	left	anterior	123	STGa	Temporal_Pole	Temporal_Pole	Language	ventral_path	temporal	Auditory_Association	0.0937484
4	left	anterior	123	STGa	Temporal_Pole	Temporal_Pole	Language	ventral_path	temporal	Auditory_Association	0.0812145
5	left	anterior	123	STGa	Temporal_Pole	Temporal_Pole	Language	ventral_path	temporal	Auditory_Association	0.00645479
6	left	anterior	123	STGa	Temporal_Pole	Temporal_Pole	Language	ventral_path	temporal	Auditory_Association	0.412409
7	left	anterior	123	STGa	Temporal_Pole	Temporal_Pole	Language	ventral_path	temporal	Auditory_Association	0.542559
8	left	anterior	123	STGa	Temporal_Pole	Temporal_Pole	Language	ventral_path	temporal	Auditory_Association	0.372773
9	left	anterior	123	STGa	Temporal_Pole	Temporal_Pole	Language	ventral_path	temporal	Auditory_Association	0.254784
10	left	anterior	123	STGa	Temporal_Pole	Temporal_Pole	Language	ventral_path	temporal	Auditory_Association	0.4107
11	left	anterior	123	STGa	Temporal_Pole	Temporal_Pole	Language	ventral_path	temporal	Auditory_Association	0.391534
12	left	anterior	123	STGa	Temporal_Pole	Temporal_Pole	Language	ventral_path	temporal	Auditory_Association	0.17467
13	left	anterior	123	STGa	Temporal_Pole	Temporal_Pole	Language	ventral_path	temporal	Auditory_Association	0.544161
14	left	anterior	123	STGa	Temporal_Pole	Temporal_Pole	Language	ventral_path	temporal	Auditory_Association	0.23629
15	left	anterior	123	STGa	Temporal_Pole	Temporal_Pole	Language	ventral_path	temporal	Auditory_Association	0.184385
16	left	anterior	123	STGa	Temporal_Pole	Temporal_Pole	Language	ventral_path	temporal	Auditory_Association	0.430722
17	left	anterior	123	STGa	Temporal_Pole	Temporal_Pole	Language	ventral_path	temporal	Auditory_Association	0.478616
18	left	anterior	123	STGa	Temporal_Pole	Temporal_Pole	Language	ventral_path	temporal	Auditory_Association	-0.264509
19	left	anterior	123	STGa	Temporal_Pole	Temporal_Pole	Language	ventral_path	temporal	Auditory_Association	0.541157
20	left	anterior	123	STGa	Temporal_Pole	Temporal_Pole	Language	ventral_path	temporal	Auditory_Association	0.621835
21	left	anterior	123	STGa	Temporal_Pole	Temporal_Pole	Language	ventral_path	temporal	Auditory_Association	0.198469
22	left	anterior	123	STGa	Temporal_Pole	Temporal_Pole	Language	ventral_path	temporal	Auditory_Association	-0.201799
23	left	anterior	123	STGa	Temporal_Pole	Temporal_Pole	Language	ventral_path	temporal	Auditory_Association	-0.0293684
24	left	anterior	123	STGa	Temporal_Pole	Temporal_Pole	Language	ventral_path	temporal	Auditory_Association	0.221117
25	left	anterior	123	STGa	Temporal_Pole	Temporal_Pole	Language	ventral_path	temporal	Auditory_Association	0.386569
26	left	anterior	123	STGa	Temporal_Pole	Temporal_Pole	Language	ventral_path	temporal	Auditory_Association	0.157935
27	left	anterior	123	STGa	Temporal_Pole	Temporal_Pole	Language	ventral_path	temporal	Auditory_Association	0.287251
28	left	anterior	123	STGa	Temporal_Pole	Temporal_Pole	Language	ventral_path	temporal	Auditory_Association	0.858335
29	left	anterior	123	STGa	Temporal_Pole	Temporal_Pole	Language	ventral_path	temporal	Auditory_Association	0.566581
30	left	anterior	123	STGa	Temporal_Pole	Temporal_Pole	Language	ventral_path	temporal	Auditory_Association	0.250029
31	left	anterior	123	STGa	Temporal_Pole	Temporal_Pole	Language	ventral_path	temporal	Auditory_Association	0.0571331
1	right	anterior	123	STGa	Temporal_Pole	Temporal_Pole	Language	ventral_path	temporal	Auditory_Association	0.0113952
2	right	anterior	123	STGa	Temporal_Pole	Temporal_Pole	Language	ventral_path	temporal	Auditory_Association	0.234812
3	right	anterior	123	STGa	Temporal_Pole	Temporal_Pole	Language	ventral_path	temporal	Auditory_Association	-0.0798058
4	right	anterior	123	STGa	Temporal_Pole	Temporal_Pole	Language	ventral_path	temporal	Auditory_Association	-0.0598867
5	right	anterior	123	STGa	Temporal_Pole	Temporal_Pole	Language	ventral_path	temporal	Auditory_Association	-0.0851258
6	right	anterior	123	STGa	Temporal_Pole	Temporal_Pole	Language	ventral_path	temporal	Auditory_Association	0.347265
7	right	anterior	123	STGa	Temporal_Pole	Temporal_Pole	Language	ventral_path	temporal	Auditory_Association	0.344307
8	right	anterior	123	STGa	Temporal_Pole	Temporal_Pole	Language	ventral_path	temporal	Auditory_Association	0.414952
9	right	anterior	123	STGa	Temporal_Pole	Temporal_Pole	Language	ventral_path	temporal	Auditory_Association	0.607915
10	right	anterior	123	STGa	Temporal_Pole	Temporal_Pole	Language	ventral_path	temporal	Auditory_Association	0.489119
11	right	anterior	123	STGa	Temporal_Pole	Temporal_Pole	Language	ventral_path	temporal	Auditory_Association	0.560581
12	right	anterior	123	STGa	Temporal_Pole	Temporal_Pole	Language	ventral_path	temporal	Auditory_Association	-0.0998856
13	right	anterior	123	STGa	Temporal_Pole	Temporal_Pole	Language	ventral_path	temporal	Auditory_Association	-0.00863358
14	right	anterior	123	STGa	Temporal_Pole	Temporal_Pole	Language	ventral_path	temporal	Auditory_Association	0.193219
15	right	anterior	123	STGa	Temporal_Pole	Temporal_Pole	Language	ventral_path	temporal	Auditory_Association	-0.00847973
16	right	anterior	123	STGa	Temporal_Pole	Temporal_Pole	Language	ventral_path	temporal	Auditory_Association	0.531428
17	right	anterior	123	STGa	Temporal_Pole	Temporal_Pole	Language	ventral_path	temporal	Auditory_Association	0.369508
18	right	anterior	123	STGa	Temporal_Pole	Temporal_Pole	Language	ventral_path	temporal	Auditory_Association	0.04348
19	right	anterior	123	STGa	Temporal_Pole	Temporal_Pole	Language	ventral_path	temporal	Auditory_Association	-0.256042
20	right	anterior	123	STGa	Temporal_Pole	Temporal_Pole	Language	ventral_path	temporal	Auditory_Association	0.233883
21	right	anterior	123	STGa	Temporal_Pole	Temporal_Pole	Language	ventral_path	temporal	Auditory_Association	0.336982
22	right	anterior	123	STGa	Temporal_Pole	Temporal_Pole	Language	ventral_path	temporal	Auditory_Association	-0.0460296
23	right	anterior	123	STGa	Temporal_Pole	Temporal_Pole	Language	ventral_path	temporal	Auditory_Association	0.341169
24	right	anterior	123	STGa	Temporal_Pole	Temporal_Pole	Language	ventral_path	temporal	Auditory_Association	0.367619
25	right	anterior	123	STGa	Temporal_Pole	Temporal_Pole	Language	ventral_path	temporal	Auditory_Association	0.339461
26	right	anterior	123	STGa	Temporal_Pole	Temporal_Pole	Language	ventral_path	temporal	Auditory_Association	0.293317
27	right	anterior	123	STGa	Temporal_Pole	Temporal_Pole	Language	ventral_path	temporal	Auditory_Association	0.292819
28	right	anterior	123	STGa	Temporal_Pole	Temporal_Pole	Language	ventral_path	temporal	Auditory_Association	0.591583
29	right	anterior	123	STGa	Temporal_Pole	Temporal_Pole	Language	ventral_path	temporal	Auditory_Association	0.0418635
30	right	anterior	123	STGa	Temporal_Pole	Temporal_Pole	Language	ventral_path	temporal	Auditory_Association	0.143294
31	right	anterior	123	STGa	Temporal_Pole	Temporal_Pole	Language	ventral_path	temporal	Auditory_Association	-0.0154283
1	left	mid	123	STGa	Temporal_Pole	Temporal_Pole	Language	ventral_path	temporal	Auditory_Association	-0.188853
2	left	mid	123	STGa	Temporal_Pole	Temporal_Pole	Language	ventral_path	temporal	Auditory_Association	0.336044
3	left	mid	123	STGa	Temporal_Pole	Temporal_Pole	Language	ventral_path	temporal	Auditory_Association	0.0391451
4	left	mid	123	STGa	Temporal_Pole	Temporal_Pole	Language	ventral_path	temporal	Auditory_Association	0.465622
5	left	mid	123	STGa	Temporal_Pole	Temporal_Pole	Language	ventral_path	temporal	Auditory_Association	0.195885
6	left	mid	123	STGa	Temporal_Pole	Temporal_Pole	Language	ventral_path	temporal	Auditory_Association	0.302194
7	left	mid	123	STGa	Temporal_Pole	Temporal_Pole	Language	ventral_path	temporal	Auditory_Association	0.567169
8	left	mid	123	STGa	Temporal_Pole	Temporal_Pole	Language	ventral_path	temporal	Auditory_Association	0.17768
9	left	mid	123	STGa	Temporal_Pole	Temporal_Pole	Language	ventral_path	temporal	Auditory_Association	0.564346
10	left	mid	123	STGa	Temporal_Pole	Temporal_Pole	Language	ventral_path	temporal	Auditory_Association	0.327587
11	left	mid	123	STGa	Temporal_Pole	Temporal_Pole	Language	ventral_path	temporal	Auditory_Association	0.228434
12	left	mid	123	STGa	Temporal_Pole	Temporal_Pole	Language	ventral_path	temporal	Auditory_Association	0.259053
13	left	mid	123	STGa	Temporal_Pole	Temporal_Pole	Language	ventral_path	temporal	Auditory_Association	-0.220559
14	left	mid	123	STGa	Temporal_Pole	Temporal_Pole	Language	ventral_path	temporal	Auditory_Association	0.367127
15	left	mid	123	STGa	Temporal_Pole	Temporal_Pole	Language	ventral_path	temporal	Auditory_Association	0.144156
16	left	mid	123	STGa	Temporal_Pole	Temporal_Pole	Language	ventral_path	temporal	Auditory_Association	-0.069149
17	left	mid	123	STGa	Temporal_Pole	Temporal_Pole	Language	ventral_path	temporal	Auditory_Association	0.631241
18	left	mid	123	STGa	Temporal_Pole	Temporal_Pole	Language	ventral_path	temporal	Auditory_Association	0.230273
19	left	mid	123	STGa	Temporal_Pole	Temporal_Pole	Language	ventral_path	temporal	Auditory_Association	0.368891
20	left	mid	123	STGa	Temporal_Pole	Temporal_Pole	Language	ventral_path	temporal	Auditory_Association	-0.0736871
21	left	mid	123	STGa	Temporal_Pole	Temporal_Pole	Language	ventral_path	temporal	Auditory_Association	0.249867
22	left	mid	123	STGa	Temporal_Pole	Temporal_Pole	Language	ventral_path	temporal	Auditory_Association	0.3112
23	left	mid	123	STGa	Temporal_Pole	Temporal_Pole	Language	ventral_path	temporal	Auditory_Association	0.473865
24	left	mid	123	STGa	Temporal_Pole	Temporal_Pole	Language	ventral_path	temporal	Auditory_Association	-0.186711
25	left	mid	123	STGa	Temporal_Pole	Temporal_Pole	Language	ventral_path	temporal	Auditory_Association	0.632443
26	left	mid	123	STGa	Temporal_Pole	Temporal_Pole	Language	ventral_path	temporal	Auditory_Association	0.227488
27	left	mid	123	STGa	Temporal_Pole	Temporal_Pole	Language	ventral_path	temporal	Auditory_Association	0.205201
28	left	mid	123	STGa	Temporal_Pole	Temporal_Pole	Language	ventral_path	temporal	Auditory_Association	0.559182
29	left	mid	123	STGa	Temporal_Pole	Temporal_Pole	Language	ventral_path	temporal	Auditory_Association	0.0418997
30	left	mid	123	STGa	Temporal_Pole	Temporal_Pole	Language	ventral_path	temporal	Auditory_Association	0.22645
31	left	mid	123	STGa	Temporal_Pole	Temporal_Pole	Language	ventral_path	temporal	Auditory_Association	0.565352
1	right	mid	123	STGa	Temporal_Pole	Temporal_Pole	Language	ventral_path	temporal	Auditory_Association	-0.0686046
2	right	mid	123	STGa	Temporal_Pole	Temporal_Pole	Language	ventral_path	temporal	Auditory_Association	0.104039
3	right	mid	123	STGa	Temporal_Pole	Temporal_Pole	Language	ventral_path	temporal	Auditory_Association	0.222008
4	right	mid	123	STGa	Temporal_Pole	Temporal_Pole	Language	ventral_path	temporal	Auditory_Association	0.158575
5	right	mid	123	STGa	Temporal_Pole	Temporal_Pole	Language	ventral_path	temporal	Auditory_Association	0.188573
6	right	mid	123	STGa	Temporal_Pole	Temporal_Pole	Language	ventral_path	temporal	Auditory_Association	-0.346913
7	right	mid	123	STGa	Temporal_Pole	Temporal_Pole	Language	ventral_path	temporal	Auditory_Association	-0.0221042
8	right	mid	123	STGa	Temporal_Pole	Temporal_Pole	Language	ventral_path	temporal	Auditory_Association	0.497133
9	right	mid	123	STGa	Temporal_Pole	Temporal_Pole	Language	ventral_path	temporal	Auditory_Association	0.448428
10	right	mid	123	STGa	Temporal_Pole	Temporal_Pole	Language	ventral_path	temporal	Auditory_Association	0.0176227
11	right	mid	123	STGa	Temporal_Pole	Temporal_Pole	Language	ventral_path	temporal	Auditory_Association	-0.333257
12	right	mid	123	STGa	Temporal_Pole	Temporal_Pole	Language	ventral_path	temporal	Auditory_Association	-0.00638088
13	right	mid	123	STGa	Temporal_Pole	Temporal_Pole	Language	ventral_path	temporal	Auditory_Association	0.347732
14	right	mid	123	STGa	Temporal_Pole	Temporal_Pole	Language	ventral_path	temporal	Auditory_Association	0.128746
15	right	mid	123	STGa	Temporal_Pole	Temporal_Pole	Language	ventral_path	temporal	Auditory_Association	0.0330356
16	right	mid	123	STGa	Temporal_Pole	Temporal_Pole	Language	ventral_path	temporal	Auditory_Association	0.124958
17	right	mid	123	STGa	Temporal_Pole	Temporal_Pole	Language	ventral_path	temporal	Auditory_Association	0.189154
18	right	mid	123	STGa	Temporal_Pole	Temporal_Pole	Language	ventral_path	temporal	Auditory_Association	0.236243
19	right	mid	123	STGa	Temporal_Pole	Temporal_Pole	Language	ventral_path	temporal	Auditory_Association	0.609127
20	right	mid	123	STGa	Temporal_Pole	Temporal_Pole	Language	ventral_path	temporal	Auditory_Association	0.122924
21	right	mid	123	STGa	Temporal_Pole	Temporal_Pole	Language	ventral_path	temporal	Auditory_Association	0.140271
22	right	mid	123	STGa	Temporal_Pole	Temporal_Pole	Language	ventral_path	temporal	Auditory_Association	0.0880223
23	right	mid	123	STGa	Temporal_Pole	Temporal_Pole	Language	ventral_path	temporal	Auditory_Association	0.686572
24	right	mid	123	STGa	Temporal_Pole	Temporal_Pole	Language	ventral_path	temporal	Auditory_Association	0.433919
25	right	mid	123	STGa	Temporal_Pole	Temporal_Pole	Language	ventral_path	temporal	Auditory_Association	0.143719
26	right	mid	123	STGa	Temporal_Pole	Temporal_Pole	Language	ventral_path	temporal	Auditory_Association	-0.0580635
27	right	mid	123	STGa	Temporal_Pole	Temporal_Pole	Language	ventral_path	temporal	Auditory_Association	0.691117
28	right	mid	123	STGa	Temporal_Pole	Temporal_Pole	Language	ventral_path	temporal	Auditory_Association	0.23758
29	right	mid	123	STGa	Temporal_Pole	Temporal_Pole	Language	ventral_path	temporal	Auditory_Association	0.260432
30	right	mid	123	STGa	Temporal_Pole	Temporal_Pole	Language	ventral_path	temporal	Auditory_Association	-0.0352166
31	right	mid	123	STGa	Temporal_Pole	Temporal_Pole	Language	ventral_path	temporal	Auditory_Association	0.160011
1	left	posterior	123	STGa	Temporal_Pole	Temporal_Pole	Language	ventral_path	temporal	Auditory_Association	-0.368801
2	left	posterior	123	STGa	Temporal_Pole	Temporal_Pole	Language	ventral_path	temporal	Auditory_Association	-0.111779
3	left	posterior	123	STGa	Temporal_Pole	Temporal_Pole	Language	ventral_path	temporal	Auditory_Association	0.273312
4	left	posterior	123	STGa	Temporal_Pole	Temporal_Pole	Language	ventral_path	temporal	Auditory_Association	-0.23447
5	left	posterior	123	STGa	Temporal_Pole	Temporal_Pole	Language	ventral_path	temporal	Auditory_Association	-0.105926
6	left	posterior	123	STGa	Temporal_Pole	Temporal_Pole	Language	ventral_path	temporal	Auditory_Association	-0.323784
7	left	posterior	123	STGa	Temporal_Pole	Temporal_Pole	Language	ventral_path	temporal	Auditory_Association	0.103526
8	left	posterior	123	STGa	Temporal_Pole	Temporal_Pole	Language	ventral_path	temporal	Auditory_Association	0.299171
9	left	posterior	123	STGa	Temporal_Pole	Temporal_Pole	Language	ventral_path	temporal	Auditory_Association	0.496115
10	left	posterior	123	STGa	Temporal_Pole	Temporal_Pole	Language	ventral_path	temporal	Auditory_Association	0.0216259
11	left	posterior	123	STGa	Temporal_Pole	Temporal_Pole	Language	ventral_path	temporal	Auditory_Association	0.0350462
12	left	posterior	123	STGa	Temporal_Pole	Temporal_Pole	Language	ventral_path	temporal	Auditory_Association	0.335302
13	left	posterior	123	STGa	Temporal_Pole	Temporal_Pole	Language	ventral_path	temporal	Auditory_Association	0.56222
14	left	posterior	123	STGa	Temporal_Pole	Temporal_Pole	Language	ventral_path	temporal	Auditory_Association	0.373555
15	left	posterior	123	STGa	Temporal_Pole	Temporal_Pole	Language	ventral_path	temporal	Auditory_Association	0.123887
16	left	posterior	123	STGa	Temporal_Pole	Temporal_Pole	Language	ventral_path	temporal	Auditory_Association	0.116155
17	left	posterior	123	STGa	Temporal_Pole	Temporal_Pole	Language	ventral_path	temporal	Auditory_Association	-0.00113296
18	left	posterior	123	STGa	Temporal_Pole	Temporal_Pole	Language	ventral_path	temporal	Auditory_Association	0.479034
19	left	posterior	123	STGa	Temporal_Pole	Temporal_Pole	Language	ventral_path	temporal	Auditory_Association	0.0308791
20	left	posterior	123	STGa	Temporal_Pole	Temporal_Pole	Language	ventral_path	temporal	Auditory_Association	-0.0985258
21	left	posterior	123	STGa	Temporal_Pole	Temporal_Pole	Language	ventral_path	temporal	Auditory_Association	0.480144
22	left	posterior	123	STGa	Temporal_Pole	Temporal_Pole	Language	ventral_path	temporal	Auditory_Association	0.295927
23	left	posterior	123	STGa	Temporal_Pole	Temporal_Pole	Language	ventral_path	temporal	Auditory_Association	0.301139
24	left	posterior	123	STGa	Temporal_Pole	Temporal_Pole	Language	ventral_path	temporal	Auditory_Association	0.513883
25	left	posterior	123	STGa	Temporal_Pole	Temporal_Pole	Language	ventral_path	temporal	Auditory_Association	0.384762
26	left	posterior	123	STGa	Temporal_Pole	Temporal_Pole	Language	ventral_path	temporal	Auditory_Association	0.325224
27	left	posterior	123	STGa	Temporal_Pole	Temporal_Pole	Language	ventral_path	temporal	Auditory_Association	0.550622
28	left	posterior	123	STGa	Temporal_Pole	Temporal_Pole	Language	ventral_path	temporal	Auditory_Association	0.148
29	left	posterior	123	STGa	Temporal_Pole	Temporal_Pole	Language	ventral_path	temporal	Auditory_Association	0.495356
30	left	posterior	123	STGa	Temporal_Pole	Temporal_Pole	Language	ventral_path	temporal	Auditory_Association	-0.0868989
31	left	posterior	123	STGa	Temporal_Pole	Temporal_Pole	Language	ventral_path	temporal	Auditory_Association	0.592877
1	right	posterior	123	STGa	Temporal_Pole	Temporal_Pole	Language	ventral_path	temporal	Auditory_Association	0.115093
2	right	posterior	123	STGa	Temporal_Pole	Temporal_Pole	Language	ventral_path	temporal	Auditory_Association	-0.3277
3	right	posterior	123	STGa	Temporal_Pole	Temporal_Pole	Language	ventral_path	temporal	Auditory_Association	-0.0987293
4	right	posterior	123	STGa	Temporal_Pole	Temporal_Pole	Language	ventral_path	temporal	Auditory_Association	0.525771
5	right	posterior	123	STGa	Temporal_Pole	Temporal_Pole	Language	ventral_path	temporal	Auditory_Association	0.320153
6	right	posterior	123	STGa	Temporal_Pole	Temporal_Pole	Language	ventral_path	temporal	Auditory_Association	0.109689
7	right	posterior	123	STGa	Temporal_Pole	Temporal_Pole	Language	ventral_path	temporal	Auditory_Association	0.180633
8	right	posterior	123	STGa	Temporal_Pole	Temporal_Pole	Language	ventral_path	temporal	Auditory_Association	0.341615
9	right	posterior	123	STGa	Temporal_Pole	Temporal_Pole	Language	ventral_path	temporal	Auditory_Association	0.620821
10	right	posterior	123	STGa	Temporal_Pole	Temporal_Pole	Language	ventral_path	temporal	Auditory_Association	0.121232
11	right	posterior	123	STGa	Temporal_Pole	Temporal_Pole	Language	ventral_path	temporal	Auditory_Association	0.0480078
12	right	posterior	123	STGa	Temporal_Pole	Temporal_Pole	Language	ventral_path	temporal	Auditory_Association	0.0822386
13	right	posterior	123	STGa	Temporal_Pole	Temporal_Pole	Language	ventral_path	temporal	Auditory_Association	0.648842
14	right	posterior	123	STGa	Temporal_Pole	Temporal_Pole	Language	ventral_path	temporal	Auditory_Association	0.426804
15	right	posterior	123	STGa	Temporal_Pole	Temporal_Pole	Language	ventral_path	temporal	Auditory_Association	0.0865454
16	right	posterior	123	STGa	Temporal_Pole	Temporal_Pole	Language	ventral_path	temporal	Auditory_Association	0.405359
17	right	posterior	123	STGa	Temporal_Pole	Temporal_Pole	Language	ventral_path	temporal	Auditory_Association	0.301463
18	right	posterior	123	STGa	Temporal_Pole	Temporal_Pole	Language	ventral_path	temporal	Auditory_Association	0.0636388
19	right	posterior	123	STGa	Temporal_Pole	Temporal_Pole	Language	ventral_path	temporal	Auditory_Association	0.397789
20	right	posterior	123	STGa	Temporal_Pole	Temporal_Pole	Language	ventral_path	temporal	Auditory_Association	0.582796
21	right	posterior	123	STGa	Temporal_Pole	Temporal_Pole	Language	ventral_path	temporal	Auditory_Association	0.279729
22	right	posterior	123	STGa	Temporal_Pole	Temporal_Pole	Language	ventral_path	temporal	Auditory_Association	0.058028
23	right	posterior	123	STGa	Temporal_Pole	Temporal_Pole	Language	ventral_path	temporal	Auditory_Association	0.100562
24	right	posterior	123	STGa	Temporal_Pole	Temporal_Pole	Language	ventral_path	temporal	Auditory_Association	0.132965
25	right	posterior	123	STGa	Temporal_Pole	Temporal_Pole	Language	ventral_path	temporal	Auditory_Association	0.0969856
26	right	posterior	123	STGa	Temporal_Pole	Temporal_Pole	Language	ventral_path	temporal	Auditory_Association	0.357677
27	right	posterior	123	STGa	Temporal_Pole	Temporal_Pole	Language	ventral_path	temporal	Auditory_Association	0.732797
28	right	posterior	123	STGa	Temporal_Pole	Temporal_Pole	Language	ventral_path	temporal	Auditory_Association	0.494018
29	right	posterior	123	STGa	Temporal_Pole	Temporal_Pole	Language	ventral_path	temporal	Auditory_Association	0.79637
30	right	posterior	123	STGa	Temporal_Pole	Temporal_Pole	Language	ventral_path	temporal	Auditory_Association	0.121413
31	right	posterior	123	STGa	Temporal_Pole	Temporal_Pole	Language	ventral_path	temporal	Auditory_Association	0.320548
1	left	anterior	131	TGd	Temporal_Pole	Temporal_Pole	Language	ventral_path	temporal	Lateral_Temporal	0.500332
2	left	anterior	131	TGd	Temporal_Pole	Temporal_Pole	Language	ventral_path	temporal	Lateral_Temporal	0.391778
3	left	anterior	131	TGd	Temporal_Pole	Temporal_Pole	Language	ventral_path	temporal	Lateral_Temporal	0.167221
4	left	anterior	131	TGd	Temporal_Pole	Temporal_Pole	Language	ventral_path	temporal	Lateral_Temporal	0.141588
5	left	anterior	131	TGd	Temporal_Pole	Temporal_Pole	Language	ventral_path	temporal	Lateral_Temporal	0.340754
6	left	anterior	131	TGd	Temporal_Pole	Temporal_Pole	Language	ventral_path	temporal	Lateral_Temporal	0.268299
7	left	anterior	131	TGd	Temporal_Pole	Temporal_Pole	Language	ventral_path	temporal	Lateral_Temporal	0.364431
8	left	anterior	131	TGd	Temporal_Pole	Temporal_Pole	Language	ventral_path	temporal	Lateral_Temporal	0.595237
9	left	anterior	131	TGd	Temporal_Pole	Temporal_Pole	Language	ventral_path	temporal	Lateral_Temporal	0.0409672
10	left	anterior	131	TGd	Temporal_Pole	Temporal_Pole	Language	ventral_path	temporal	Lateral_Temporal	0.694401
11	left	anterior	131	TGd	Temporal_Pole	Temporal_Pole	Language	ventral_path	temporal	Lateral_Temporal	0.714261
12	left	anterior	131	TGd	Temporal_Pole	Temporal_Pole	Language	ventral_path	temporal	Lateral_Temporal	0.531472
13	left	anterior	131	TGd	Temporal_Pole	Temporal_Pole	Language	ventral_path	temporal	Lateral_Temporal	0.545206
14	left	anterior	131	TGd	Temporal_Pole	Temporal_Pole	Language	ventral_path	temporal	Lateral_Temporal	0.20436
15	left	anterior	131	TGd	Temporal_Pole	Temporal_Pole	Language	ventral_path	temporal	Lateral_Temporal	0.324546
16	left	anterior	131	TGd	Temporal_Pole	Temporal_Pole	Language	ventral_path	temporal	Lateral_Temporal	0.349636
17	left	anterior	131	TGd	Temporal_Pole	Temporal_Pole	Language	ventral_path	temporal	Lateral_Temporal	0.584624
18	left	anterior	131	TGd	Temporal_Pole	Temporal_Pole	Language	ventral_path	temporal	Lateral_Temporal	0.670001
19	left	anterior	131	TGd	Temporal_Pole	Temporal_Pole	Language	ventral_path	temporal	Lateral_Temporal	0.258683
20	left	anterior	131	TGd	Temporal_Pole	Temporal_Pole	Language	ventral_path	temporal	Lateral_Temporal	0.548982
21	left	anterior	131	TGd	Temporal_Pole	Temporal_Pole	Language	ventral_path	temporal	Lateral_Temporal	0.617692
22	left	anterior	131	TGd	Temporal_Pole	Temporal_Pole	Language	ventral_path	temporal	Lateral_Temporal	-0.283626
23	left	anterior	131	TGd	Temporal_Pole	Temporal_Pole	Language	ventral_path	temporal	Lateral_Temporal	0.519995
24	left	anterior	131	TGd	Temporal_Pole	Temporal_Pole	Language	ventral_path	temporal	Lateral_Temporal	0.425605
25	left	anterior	131	TGd	Temporal_Pole	Temporal_Pole	Language	ventral_path	temporal	Lateral_Temporal	0.644894
26	left	anterior	131	TGd	Temporal_Pole	Temporal_Pole	Language	ventral_path	temporal	Lateral_Temporal	0.352722
27	left	anterior	131	TGd	Temporal_Pole	Temporal_Pole	Language	ventral_path	temporal	Lateral_Temporal	0.460601
28	left	anterior	131	TGd	Temporal_Pole	Temporal_Pole	Language	ventral_path	temporal	Lateral_Temporal	0.38536
29	left	anterior	131	TGd	Temporal_Pole	Temporal_Pole	Language	ventral_path	temporal	Lateral_Temporal	0.582488
30	left	anterior	131	TGd	Temporal_Pole	Temporal_Pole	Language	ventral_path	temporal	Lateral_Temporal	0.668019
31	left	anterior	131	TGd	Temporal_Pole	Temporal_Pole	Language	ventral_path	temporal	Lateral_Temporal	0.120768
1	right	anterior	131	TGd	Temporal_Pole	Temporal_Pole	Language	ventral_path	temporal	Lateral_Temporal	-0.275555
2	right	anterior	131	TGd	Temporal_Pole	Temporal_Pole	Language	ventral_path	temporal	Lateral_Temporal	0.0363305
3	right	anterior	131	TGd	Temporal_Pole	Temporal_Pole	Language	ventral_path	temporal	Lateral_Temporal	0.298531
4	right	anterior	131	TGd	Temporal_Pole	Temporal_Pole	Language	ventral_path	temporal	Lateral_Temporal	0.303693
5	right	anterior	131	TGd	Temporal_Pole	Temporal_Pole	Language	ventral_path	temporal	Lateral_Temporal	0.44892
6	right	anterior	131	TGd	Temporal_Pole	Temporal_Pole	Language	ventral_path	temporal	Lateral_Temporal	0.269919
7	right	anterior	131	TGd	Temporal_Pole	Temporal_Pole	Language	ventral_path	temporal	Lateral_Temporal	0.0816988
8	right	anterior	131	TGd	Temporal_Pole	Temporal_Pole	Language	ventral_path	temporal	Lateral_Temporal	0.498768
9	right	anterior	131	TGd	Temporal_Pole	Temporal_Pole	Language	ventral_path	temporal	Lateral_Temporal	0.231753
10	right	anterior	131	TGd	Temporal_Pole	Temporal_Pole	Language	ventral_path	temporal	Lateral_Temporal	0.107244
11	right	anterior	131	TGd	Temporal_Pole	Temporal_Pole	Language	ventral_path	temporal	Lateral_Temporal	0.620391
12	right	anterior	131	TGd	Temporal_Pole	Temporal_Pole	Language	ventral_path	temporal	Lateral_Temporal	-0.192403
13	right	anterior	131	TGd	Temporal_Pole	Temporal_Pole	Language	ventral_path	temporal	Lateral_Temporal	0.119861
14	right	anterior	131	TGd	Temporal_Pole	Temporal_Pole	Language	ventral_path	temporal	Lateral_Temporal	-0.0821897
15	right	anterior	131	TGd	Temporal_Pole	Temporal_Pole	Language	ventral_path	temporal	Lateral_Temporal	-0.391208
16	right	anterior	131	TGd	Temporal_Pole	Temporal_Pole	Language	ventral_path	temporal	Lateral_Temporal	0.311708
17	right	anterior	131	TGd	Temporal_Pole	Temporal_Pole	Language	ventral_path	temporal	Lateral_Temporal	0.0643949
18	right	anterior	131	TGd	Temporal_Pole	Temporal_Pole	Language	ventral_path	temporal	Lateral_Temporal	0.53684
19	right	anterior	131	TGd	Temporal_Pole	Temporal_Pole	Language	ventral_path	temporal	Lateral_Temporal	-0.10661
20	right	anterior	131	TGd	Temporal_Pole	Temporal_Pole	Language	ventral_path	temporal	Lateral_Temporal	0.150612
21	right	anterior	131	TGd	Temporal_Pole	Temporal_Pole	Language	ventral_path	temporal	Lateral_Temporal	0.458942
22	right	anterior	131	TGd	Temporal_Pole	Temporal_Pole	Language	ventral_path	temporal	Lateral_Temporal	-0.218446
23	right	anterior	131	TGd	Temporal_Pole	Temporal_Pole	Language	ventral_path	temporal	Lateral_Temporal	0.481261
24	right	anterior	131	TGd	Temporal_Pole	Temporal_Pole	Language	ventral_path	temporal	Lateral_Temporal	0.103742
25	right	anterior	131	TGd	Temporal_Pole	Temporal_Pole	Language	ventral_path	temporal	Lateral_Temporal	0.302849
26	right	anterior	131	TGd	Temporal_Pole	Temporal_Pole	Language	ventral_path	temporal	Lateral_Temporal	0.498159
27	right	anterior	131	TGd	Temporal_Pole	Temporal_Pole	Language	ventral_path	temporal	Lateral_Temporal	0.362027
28	right	anterior	131	TGd	Temporal_Pole	Temporal_Pole	Language	ventral_path	temporal	Lateral_Temporal	0.430137
29	right	anterior	131	TGd	Temporal_Pole	Temporal_Pole	Language	ventral_path	temporal	Lateral_Temporal	0.150115
30	right	anterior	131	TGd	Temporal_Pole	Temporal_Pole	Language	ventral_path	temporal	Lateral_Temporal	0.439856
31	right	anterior	131	TGd	Temporal_Pole	Temporal_Pole	Language	ventral_path	temporal	Lateral_Temporal	0.176225
1	left	mid	131	TGd	Temporal_Pole	Temporal_Pole	Language	ventral_path	temporal	Lateral_Temporal	-0.070885
2	left	mid	131	TGd	Temporal_Pole	Temporal_Pole	Language	ventral_path	temporal	Lateral_Temporal	-0.0353391
3	left	mid	131	TGd	Temporal_Pole	Temporal_Pole	Language	ventral_path	temporal	Lateral_Temporal	0.0983639
4	left	mid	131	TGd	Temporal_Pole	Temporal_Pole	Language	ventral_path	temporal	Lateral_Temporal	0.612067
5	left	mid	131	TGd	Temporal_Pole	Temporal_Pole	Language	ventral_path	temporal	Lateral_Temporal	-0.509576
6	left	mid	131	TGd	Temporal_Pole	Temporal_Pole	Language	ventral_path	temporal	Lateral_Temporal	-0.334806
7	left	mid	131	TGd	Temporal_Pole	Temporal_Pole	Language	ventral_path	temporal	Lateral_Temporal	-0.135147
8	left	mid	131	TGd	Temporal_Pole	Temporal_Pole	Language	ventral_path	temporal	Lateral_Temporal	-0.0796739
9	left	mid	131	TGd	Temporal_Pole	Temporal_Pole	Language	ventral_path	temporal	Lateral_Temporal	-0.0741217
10	left	mid	131	TGd	Temporal_Pole	Temporal_Pole	Language	ventral_path	temporal	Lateral_Temporal	-0.121075
11	left	mid	131	TGd	Temporal_Pole	Temporal_Pole	Language	ventral_path	temporal	Lateral_Temporal	0.432632
12	left	mid	131	TGd	Temporal_Pole	Temporal_Pole	Language	ventral_path	temporal	Lateral_Temporal	-0.367384
13	left	mid	131	TGd	Temporal_Pole	Temporal_Pole	Language	ventral_path	temporal	Lateral_Temporal	-0.0746615
14	left	mid	131	TGd	Temporal_Pole	Temporal_Pole	Language	ventral_path	temporal	Lateral_Temporal	0.0350204
15	left	mid	131	TGd	Temporal_Pole	Temporal_Pole	Language	ventral_path	temporal	Lateral_Temporal	-0.366003
16	left	mid	131	TGd	Temporal_Pole	Temporal_Pole	Language	ventral_path	temporal	Lateral_Temporal	-0.207204
17	left	mid	131	TGd	Temporal_Pole	Temporal_Pole	Language	ventral_path	temporal	Lateral_Temporal	0.146915
18	left	mid	131	TGd	Temporal_Pole	Temporal_Pole	Language	ventral_path	temporal	Lateral_Temporal	0.0883942
19	left	mid	131	TGd	Temporal_Pole	Temporal_Pole	Language	ventral_path	temporal	Lateral_Temporal	0.193551
20	left	mid	131	TGd	Temporal_Pole	Temporal_Pole	Language	ventral_path	temporal	Lateral_Temporal	-0.186474
21	left	mid	131	TGd	Temporal_Pole	Temporal_Pole	Language	ventral_path	temporal	Lateral_Temporal	0.0398005
22	left	mid	131	TGd	Temporal_Pole	Temporal_Pole	Language	ventral_path	temporal	Lateral_Temporal	0.52702
23	left	mid	131	TGd	Temporal_Pole	Temporal_Pole	Language	ventral_path	temporal	Lateral_Temporal	0.11506
24	left	mid	131	TGd	Temporal_Pole	Temporal_Pole	Language	ventral_path	temporal	Lateral_Temporal	-0.215089
25	left	mid	131	TGd	Temporal_Pole	Temporal_Pole	Language	ventral_path	temporal	Lateral_Temporal	0.072806
26	left	mid	131	TGd	Temporal_Pole	Temporal_Pole	Language	ventral_path	temporal	Lateral_Temporal	-0.183356
27	left	mid	131	TGd	Temporal_Pole	Temporal_Pole	Language	ventral_path	temporal	Lateral_Temporal	-0.0264099
28	left	mid	131	TGd	Temporal_Pole	Temporal_Pole	Language	ventral_path	temporal	Lateral_Temporal	0.243664
29	left	mid	131	TGd	Temporal_Pole	Temporal_Pole	Language	ventral_path	temporal	Lateral_Temporal	-0.0306857
30	left	mid	131	TGd	Temporal_Pole	Temporal_Pole	Language	ventral_path	temporal	Lateral_Temporal	-0.0585776
31	left	mid	131	TGd	Temporal_Pole	Temporal_Pole	Language	ventral_path	temporal	Lateral_Temporal	0.357476
1	right	mid	131	TGd	Temporal_Pole	Temporal_Pole	Language	ventral_path	temporal	Lateral_Temporal	-0.278812
2	right	mid	131	TGd	Temporal_Pole	Temporal_Pole	Language	ventral_path	temporal	Lateral_Temporal	0.0489654
3	right	mid	131	TGd	Temporal_Pole	Temporal_Pole	Language	ventral_path	temporal	Lateral_Temporal	0.132193
4	right	mid	131	TGd	Temporal_Pole	Temporal_Pole	Language	ventral_path	temporal	Lateral_Temporal	0.417111
5	right	mid	131	TGd	Temporal_Pole	Temporal_Pole	Language	ventral_path	temporal	Lateral_Temporal	-0.146148
6	right	mid	131	TGd	Temporal_Pole	Temporal_Pole	Language	ventral_path	temporal	Lateral_Temporal	-0.322341
7	right	mid	131	TGd	Temporal_Pole	Temporal_Pole	Language	ventral_path	temporal	Lateral_Temporal	-0.424335
8	right	mid	131	TGd	Temporal_Pole	Temporal_Pole	Language	ventral_path	temporal	Lateral_Temporal	0.149356
9	right	mid	131	TGd	Temporal_Pole	Temporal_Pole	Language	ventral_path	temporal	Lateral_Temporal	-0.126902
10	right	mid	131	TGd	Temporal_Pole	Temporal_Pole	Language	ventral_path	temporal	Lateral_Temporal	-0.208968
11	right	mid	131	TGd	Temporal_Pole	Temporal_Pole	Language	ventral_path	temporal	Lateral_Temporal	-0.330858
12	right	mid	131	TGd	Temporal_Pole	Temporal_Pole	Language	ventral_path	temporal	Lateral_Temporal	-0.327488
13	right	mid	131	TGd	Temporal_Pole	Temporal_Pole	Language	ventral_path	temporal	Lateral_Temporal	0.0353501
14	right	mid	131	TGd	Temporal_Pole	Temporal_Pole	Language	ventral_path	temporal	Lateral_Temporal	-0.102399
15	right	mid	131	TGd	Temporal_Pole	Temporal_Pole	Language	ventral_path	temporal	Lateral_Temporal	-0.294705
16	right	mid	131	TGd	Temporal_Pole	Temporal_Pole	Language	ventral_path	temporal	Lateral_Temporal	-0.267198
17	right	mid	131	TGd	Temporal_Pole	Temporal_Pole	Language	ventral_path	temporal	Lateral_Temporal	-0.158209
18	right	mid	131	TGd	Temporal_Pole	Temporal_Pole	Language	ventral_path	temporal	Lateral_Temporal	-0.367136
19	right	mid	131	TGd	Temporal_Pole	Temporal_Pole	Language	ventral_path	temporal	Lateral_Temporal	0.374288
20	right	mid	131	TGd	Temporal_Pole	Temporal_Pole	Language	ventral_path	temporal	Lateral_Temporal	0.128174
21	right	mid	131	TGd	Temporal_Pole	Temporal_Pole	Language	ventral_path	temporal	Lateral_Temporal	0.184815
22	right	mid	131	TGd	Temporal_Pole	Temporal_Pole	Language	ventral_path	temporal	Lateral_Temporal	-0.0346814
23	right	mid	131	TGd	Temporal_Pole	Temporal_Pole	Language	ventral_path	temporal	Lateral_Temporal	0.0543197
24	right	mid	131	TGd	Temporal_Pole	Temporal_Pole	Language	ventral_path	temporal	Lateral_Temporal	0.245539
25	right	mid	131	TGd	Temporal_Pole	Temporal_Pole	Language	ventral_path	temporal	Lateral_Temporal	0.158975
26	right	mid	131	TGd	Temporal_Pole	Temporal_Pole	Language	ventral_path	temporal	Lateral_Temporal	-0.126454
27	right	mid	131	TGd	Temporal_Pole	Temporal_Pole	Language	ventral_path	temporal	Lateral_Temporal	-0.0711882
28	right	mid	131	TGd	Temporal_Pole	Temporal_Pole	Language	ventral_path	temporal	Lateral_Temporal	-0.197507
29	right	mid	131	TGd	Temporal_Pole	Temporal_Pole	Language	ventral_path	temporal	Lateral_Temporal	0.171403
30	right	mid	131	TGd	Temporal_Pole	Temporal_Pole	Language	ventral_path	temporal	Lateral_Temporal	-0.0761775
31	right	mid	131	TGd	Temporal_Pole	Temporal_Pole	Language	ventral_path	temporal	Lateral_Temporal	0.101005
1	left	posterior	131	TGd	Temporal_Pole	Temporal_Pole	Language	ventral_path	temporal	Lateral_Temporal	-0.293862
2	left	posterior	131	TGd	Temporal_Pole	Temporal_Pole	Language	ventral_path	temporal	Lateral_Temporal	0.0993315
3	left	posterior	131	TGd	Temporal_Pole	Temporal_Pole	Language	ventral_path	temporal	Lateral_Temporal	0.252582
4	left	posterior	131	TGd	Temporal_Pole	Temporal_Pole	Language	ventral_path	temporal	Lateral_Temporal	-0.461111
5	left	posterior	131	TGd	Temporal_Pole	Temporal_Pole	Language	ventral_path	temporal	Lateral_Temporal	0.112251
6	left	posterior	131	TGd	Temporal_Pole	Temporal_Pole	Language	ventral_path	temporal	Lateral_Temporal	-0.138992
7	left	posterior	131	TGd	Temporal_Pole	Temporal_Pole	Language	ventral_path	temporal	Lateral_Temporal	-0.0105255
8	left	posterior	131	TGd	Temporal_Pole	Temporal_Pole	Language	ventral_path	temporal	Lateral_Temporal	0.0538329
9	left	posterior	131	TGd	Temporal_Pole	Temporal_Pole	Language	ventral_path	temporal	Lateral_Temporal	0.0321178
10	left	posterior	131	TGd	Temporal_Pole	Temporal_Pole	Language	ventral_path	temporal	Lateral_Temporal	-0.0792183
11	left	posterior	131	TGd	Temporal_Pole	Temporal_Pole	Language	ventral_path	temporal	Lateral_Temporal	-0.33326
12	left	posterior	131	TGd	Temporal_Pole	Temporal_Pole	Language	ventral_path	temporal	Lateral_Temporal	-0.19259
13	left	posterior	131	TGd	Temporal_Pole	Temporal_Pole	Language	ventral_path	temporal	Lateral_Temporal	0.214246
14	left	posterior	131	TGd	Temporal_Pole	Temporal_Pole	Language	ventral_path	temporal	Lateral_Temporal	0.248746
15	left	posterior	131	TGd	Temporal_Pole	Temporal_Pole	Language	ventral_path	temporal	Lateral_Temporal	-0.0314653
16	left	posterior	131	TGd	Temporal_Pole	Temporal_Pole	Language	ventral_path	temporal	Lateral_Temporal	-0.255727
17	left	posterior	131	TGd	Temporal_Pole	Temporal_Pole	Language	ventral_path	temporal	Lateral_Temporal	-0.0415933
18	left	posterior	131	TGd	Temporal_Pole	Temporal_Pole	Language	ventral_path	temporal	Lateral_Temporal	-0.530188
19	left	posterior	131	TGd	Temporal_Pole	Temporal_Pole	Language	ventral_path	temporal	Lateral_Temporal	-0.237724
20	left	posterior	131	TGd	Temporal_Pole	Temporal_Pole	Language	ventral_path	temporal	Lateral_Temporal	-0.0024798
21	left	posterior	131	TGd	Temporal_Pole	Temporal_Pole	Language	ventral_path	temporal	Lateral_Temporal	0.11249
22	left	posterior	131	TGd	Temporal_Pole	Temporal_Pole	Language	ventral_path	temporal	Lateral_Temporal	0.318956
23	left	posterior	131	TGd	Temporal_Pole	Temporal_Pole	Language	ventral_path	temporal	Lateral_Temporal	0.305749
24	left	posterior	131	TGd	Temporal_Pole	Temporal_Pole	Language	ventral_path	temporal	Lateral_Temporal	0.367713
25	left	posterior	131	TGd	Temporal_Pole	Temporal_Pole	Language	ventral_path	temporal	Lateral_Temporal	0.180362
26	left	posterior	131	TGd	Temporal_Pole	Temporal_Pole	Language	ventral_path	temporal	Lateral_Temporal	0.232281
27	left	posterior	131	TGd	Temporal_Pole	Temporal_Pole	Language	ventral_path	temporal	Lateral_Temporal	0.412361
28	left	posterior	131	TGd	Temporal_Pole	Temporal_Pole	Language	ventral_path	temporal	Lateral_Temporal	-0.00140534
29	left	posterior	131	TGd	Temporal_Pole	Temporal_Pole	Language	ventral_path	temporal	Lateral_Temporal	0.355622
30	left	posterior	131	TGd	Temporal_Pole	Temporal_Pole	Language	ventral_path	temporal	Lateral_Temporal	-0.260425
31	left	posterior	131	TGd	Temporal_Pole	Temporal_Pole	Language	ventral_path	temporal	Lateral_Temporal	0.440842
1	right	posterior	131	TGd	Temporal_Pole	Temporal_Pole	Language	ventral_path	temporal	Lateral_Temporal	0.0169484
2	right	posterior	131	TGd	Temporal_Pole	Temporal_Pole	Language	ventral_path	temporal	Lateral_Temporal	-0.20591
3	right	posterior	131	TGd	Temporal_Pole	Temporal_Pole	Language	ventral_path	temporal	Lateral_Temporal	-0.120344
4	right	posterior	131	TGd	Temporal_Pole	Temporal_Pole	Language	ventral_path	temporal	Lateral_Temporal	0.043251
5	right	posterior	131	TGd	Temporal_Pole	Temporal_Pole	Language	ventral_path	temporal	Lateral_Temporal	0.251073
6	right	posterior	131	TGd	Temporal_Pole	Temporal_Pole	Language	ventral_path	temporal	Lateral_Temporal	-0.0881452
7	right	posterior	131	TGd	Temporal_Pole	Temporal_Pole	Language	ventral_path	temporal	Lateral_Temporal	-0.174636
8	right	posterior	131	TGd	Temporal_Pole	Temporal_Pole	Language	ventral_path	temporal	Lateral_Temporal	0.281207
9	right	posterior	131	TGd	Temporal_Pole	Temporal_Pole	Language	ventral_path	temporal	Lateral_Temporal	0.111485
10	right	posterior	131	TGd	Temporal_Pole	Temporal_Pole	Language	ventral_path	temporal	Lateral_Temporal	0.0581694
11	right	posterior	131	TGd	Temporal_Pole	Temporal_Pole	Language	ventral_path	temporal	Lateral_Temporal	0.0287748
12	right	posterior	131	TGd	Temporal_Pole	Temporal_Pole	Language	ventral_path	temporal	Lateral_Temporal	0.16076
13	right	posterior	131	TGd	Temporal_Pole	Temporal_Pole	Language	ventral_path	temporal	Lateral_Temporal	0.498154
14	right	posterior	131	TGd	Temporal_Pole	Temporal_Pole	Language	ventral_path	temporal	Lateral_Temporal	0.315516
15	right	posterior	131	TGd	Temporal_Pole	Temporal_Pole	Language	ventral_path	temporal	Lateral_Temporal	-0.119873
16	right	posterior	131	TGd	Temporal_Pole	Temporal_Pole	Language	ventral_path	temporal	Lateral_Temporal	0.0128447
17	right	posterior	131	TGd	Temporal_Pole	Temporal_Pole	Language	ventral_path	temporal	Lateral_Temporal	-0.0457383
18	right	posterior	131	TGd	Temporal_Pole	Temporal_Pole	Language	ventral_path	temporal	Lateral_Temporal	-0.086732
19	right	posterior	131	TGd	Temporal_Pole	Temporal_Pole	Language	ventral_path	temporal	Lateral_Temporal	0.0560685
20	right	posterior	131	TGd	Temporal_Pole	Temporal_Pole	Language	ventral_path	temporal	Lateral_Temporal	0.560991
21	right	posterior	131	TGd	Temporal_Pole	Temporal_Pole	Language	ventral_path	temporal	Lateral_Temporal	0.154477
22	right	posterior	131	TGd	Temporal_Pole	Temporal_Pole	Language	ventral_path	temporal	Lateral_Temporal	0.0607937
23	right	posterior	131	TGd	Temporal_Pole	Temporal_Pole	Language	ventral_path	temporal	Lateral_Temporal	-0.119037
24	right	posterior	131	TGd	Temporal_Pole	Temporal_Pole	Language	ventral_path	temporal	Lateral_Temporal	0.279742
25	right	posterior	131	TGd	Temporal_Pole	Temporal_Pole	Language	ventral_path	temporal	Lateral_Temporal	0.119286
26	right	posterior	131	TGd	Temporal_Pole	Temporal_Pole	Language	ventral_path	temporal	Lateral_Temporal	0.159107
27	right	posterior	131	TGd	Temporal_Pole	Temporal_Pole	Language	ventral_path	temporal	Lateral_Temporal	0.259082
28	right	posterior	131	TGd	Temporal_Pole	Temporal_Pole	Language	ventral_path	temporal	Lateral_Temporal	0.197822
29	right	posterior	131	TGd	Temporal_Pole	Temporal_Pole	Language	ventral_path	temporal	Lateral_Temporal	0.744359
30	right	posterior	131	TGd	Temporal_Pole	Temporal_Pole	Language	ventral_path	temporal	Lateral_Temporal	0.0546689
31	right	posterior	131	TGd	Temporal_Pole	Temporal_Pole	Language	ventral_path	temporal	Lateral_Temporal	0.345685
1	left	anterior	172	TGv	Temporal_Pole	Temporal_Pole	Language	ventral_path	temporal	Lateral_Temporal	0.326726
2	left	anterior	172	TGv	Temporal_Pole	Temporal_Pole	Language	ventral_path	temporal	Lateral_Temporal	0.178513
3	left	anterior	172	TGv	Temporal_Pole	Temporal_Pole	Language	ventral_path	temporal	Lateral_Temporal	0.00965327
4	left	anterior	172	TGv	Temporal_Pole	Temporal_Pole	Language	ventral_path	temporal	Lateral_Temporal	-0.0393771
5	left	anterior	172	TGv	Temporal_Pole	Temporal_Pole	Language	ventral_path	temporal	Lateral_Temporal	0.126742
6	left	anterior	172	TGv	Temporal_Pole	Temporal_Pole	Language	ventral_path	temporal	Lateral_Temporal	0.393613
7	left	anterior	172	TGv	Temporal_Pole	Temporal_Pole	Language	ventral_path	temporal	Lateral_Temporal	0.362267
8	left	anterior	172	TGv	Temporal_Pole	Temporal_Pole	Language	ventral_path	temporal	Lateral_Temporal	0.500999
9	left	anterior	172	TGv	Temporal_Pole	Temporal_Pole	Language	ventral_path	temporal	Lateral_Temporal	0.128478
10	left	anterior	172	TGv	Temporal_Pole	Temporal_Pole	Language	ventral_path	temporal	Lateral_Temporal	0.55882
11	left	anterior	172	TGv	Temporal_Pole	Temporal_Pole	Language	ventral_path	temporal	Lateral_Temporal	0.531188
12	left	anterior	172	TGv	Temporal_Pole	Temporal_Pole	Language	ventral_path	temporal	Lateral_Temporal	0.311325
13	left	anterior	172	TGv	Temporal_Pole	Temporal_Pole	Language	ventral_path	temporal	Lateral_Temporal	0.512684
14	left	anterior	172	TGv	Temporal_Pole	Temporal_Pole	Language	ventral_path	temporal	Lateral_Temporal	0.355116
15	left	anterior	172	TGv	Temporal_Pole	Temporal_Pole	Language	ventral_path	temporal	Lateral_Temporal	0.469309
16	left	anterior	172	TGv	Temporal_Pole	Temporal_Pole	Language	ventral_path	temporal	Lateral_Temporal	0.0725332
17	left	anterior	172	TGv	Temporal_Pole	Temporal_Pole	Language	ventral_path	temporal	Lateral_Temporal	0.327258
18	left	anterior	172	TGv	Temporal_Pole	Temporal_Pole	Language	ventral_path	temporal	Lateral_Temporal	0.667313
19	left	anterior	172	TGv	Temporal_Pole	Temporal_Pole	Language	ventral_path	temporal	Lateral_Temporal	0.285402
20	left	anterior	172	TGv	Temporal_Pole	Temporal_Pole	Language	ventral_path	temporal	Lateral_Temporal	0.498878
21	left	anterior	172	TGv	Temporal_Pole	Temporal_Pole	Language	ventral_path	temporal	Lateral_Temporal	0.368608
22	left	anterior	172	TGv	Temporal_Pole	Temporal_Pole	Language	ventral_path	temporal	Lateral_Temporal	-0.262328
23	left	anterior	172	TGv	Temporal_Pole	Temporal_Pole	Language	ventral_path	temporal	Lateral_Temporal	0.256719
24	left	anterior	172	TGv	Temporal_Pole	Temporal_Pole	Language	ventral_path	temporal	Lateral_Temporal	0.330948
25	left	anterior	172	TGv	Temporal_Pole	Temporal_Pole	Language	ventral_path	temporal	Lateral_Temporal	0.265057
26	left	anterior	172	TGv	Temporal_Pole	Temporal_Pole	Language	ventral_path	temporal	Lateral_Temporal	0.0838118
27	left	anterior	172	TGv	Temporal_Pole	Temporal_Pole	Language	ventral_path	temporal	Lateral_Temporal	0.569305
28	left	anterior	172	TGv	Temporal_Pole	Temporal_Pole	Language	ventral_path	temporal	Lateral_Temporal	0.047369
29	left	anterior	172	TGv	Temporal_Pole	Temporal_Pole	Language	ventral_path	temporal	Lateral_Temporal	0.607994
30	left	anterior	172	TGv	Temporal_Pole	Temporal_Pole	Language	ventral_path	temporal	Lateral_Temporal	0.502618
31	left	anterior	172	TGv	Temporal_Pole	Temporal_Pole	Language	ventral_path	temporal	Lateral_Temporal	0.00271296
1	right	anterior	172	TGv	Temporal_Pole	Temporal_Pole	Language	ventral_path	temporal	Lateral_Temporal	0.170805
2	right	anterior	172	TGv	Temporal_Pole	Temporal_Pole	Language	ventral_path	temporal	Lateral_Temporal	-0.0489722
3	right	anterior	172	TGv	Temporal_Pole	Temporal_Pole	Language	ventral_path	temporal	Lateral_Temporal	-0.167693
4	right	anterior	172	TGv	Temporal_Pole	Temporal_Pole	Language	ventral_path	temporal	Lateral_Temporal	0.0415195
5	right	anterior	172	TGv	Temporal_Pole	Temporal_Pole	Language	ventral_path	temporal	Lateral_Temporal	0.160567
6	right	anterior	172	TGv	Temporal_Pole	Temporal_Pole	Language	ventral_path	temporal	Lateral_Temporal	0.453451
7	right	anterior	172	TGv	Temporal_Pole	Temporal_Pole	Language	ventral_path	temporal	Lateral_Temporal	0.312633
8	right	anterior	172	TGv	Temporal_Pole	Temporal_Pole	Language	ventral_path	temporal	Lateral_Temporal	0.346085
9	right	anterior	172	TGv	Temporal_Pole	Temporal_Pole	Language	ventral_path	temporal	Lateral_Temporal	0.308993
10	right	anterior	172	TGv	Temporal_Pole	Temporal_Pole	Language	ventral_path	temporal	Lateral_Temporal	0.263714
11	right	anterior	172	TGv	Temporal_Pole	Temporal_Pole	Language	ventral_path	temporal	Lateral_Temporal	0.180079
12	right	anterior	172	TGv	Temporal_Pole	Temporal_Pole	Language	ventral_path	temporal	Lateral_Temporal	-0.148144
13	right	anterior	172	TGv	Temporal_Pole	Temporal_Pole	Language	ventral_path	temporal	Lateral_Temporal	0.0622499
14	right	anterior	172	TGv	Temporal_Pole	Temporal_Pole	Language	ventral_path	temporal	Lateral_Temporal	-0.220639
15	right	anterior	172	TGv	Temporal_Pole	Temporal_Pole	Language	ventral_path	temporal	Lateral_Temporal	-0.180585
16	right	anterior	172	TGv	Temporal_Pole	Temporal_Pole	Language	ventral_path	temporal	Lateral_Temporal	0.171776
17	right	anterior	172	TGv	Temporal_Pole	Temporal_Pole	Language	ventral_path	temporal	Lateral_Temporal	0.243523
18	right	anterior	172	TGv	Temporal_Pole	Temporal_Pole	Language	ventral_path	temporal	Lateral_Temporal	0.000964656
19	right	anterior	172	TGv	Temporal_Pole	Temporal_Pole	Language	ventral_path	temporal	Lateral_Temporal	-0.275233
20	right	anterior	172	TGv	Temporal_Pole	Temporal_Pole	Language	ventral_path	temporal	Lateral_Temporal	0.330202
21	right	anterior	172	TGv	Temporal_Pole	Temporal_Pole	Language	ventral_path	temporal	Lateral_Temporal	0.350138
22	right	anterior	172	TGv	Temporal_Pole	Temporal_Pole	Language	ventral_path	temporal	Lateral_Temporal	-0.236026
23	right	anterior	172	TGv	Temporal_Pole	Temporal_Pole	Language	ventral_path	temporal	Lateral_Temporal	0.231651
24	right	anterior	172	TGv	Temporal_Pole	Temporal_Pole	Language	ventral_path	temporal	Lateral_Temporal	0.00709611
25	right	anterior	172	TGv	Temporal_Pole	Temporal_Pole	Language	ventral_path	temporal	Lateral_Temporal	0.112424
26	right	anterior	172	TGv	Temporal_Pole	Temporal_Pole	Language	ventral_path	temporal	Lateral_Temporal	0.0833438
27	right	anterior	172	TGv	Temporal_Pole	Temporal_Pole	Language	ventral_path	temporal	Lateral_Temporal	0.0710636
28	right	anterior	172	TGv	Temporal_Pole	Temporal_Pole	Language	ventral_path	temporal	Lateral_Temporal	0.248439
29	right	anterior	172	TGv	Temporal_Pole	Temporal_Pole	Language	ventral_path	temporal	Lateral_Temporal	0.251034
30	right	anterior	172	TGv	Temporal_Pole	Temporal_Pole	Language	ventral_path	temporal	Lateral_Temporal	0.307153
31	right	anterior	172	TGv	Temporal_Pole	Temporal_Pole	Language	ventral_path	temporal	Lateral_Temporal	0.258908
1	left	mid	172	TGv	Temporal_Pole	Temporal_Pole	Language	ventral_path	temporal	Lateral_Temporal	0.142722
2	left	mid	172	TGv	Temporal_Pole	Temporal_Pole	Language	ventral_path	temporal	Lateral_Temporal	0.0436104
3	left	mid	172	TGv	Temporal_Pole	Temporal_Pole	Language	ventral_path	temporal	Lateral_Temporal	0.0246047
4	left	mid	172	TGv	Temporal_Pole	Temporal_Pole	Language	ventral_path	temporal	Lateral_Temporal	-0.275589
5	left	mid	172	TGv	Temporal_Pole	Temporal_Pole	Language	ventral_path	temporal	Lateral_Temporal	0.125976
6	left	mid	172	TGv	Temporal_Pole	Temporal_Pole	Language	ventral_path	temporal	Lateral_Temporal	-0.262461
7	left	mid	172	TGv	Temporal_Pole	Temporal_Pole	Language	ventral_path	temporal	Lateral_Temporal	0.122479
8	left	mid	172	TGv	Temporal_Pole	Temporal_Pole	Language	ventral_path	temporal	Lateral_Temporal	0.13173
9	left	mid	172	TGv	Temporal_Pole	Temporal_Pole	Language	ventral_path	temporal	Lateral_Temporal	0.116602
10	left	mid	172	TGv	Temporal_Pole	Temporal_Pole	Language	ventral_path	temporal	Lateral_Temporal	0.0630468
11	left	mid	172	TGv	Temporal_Pole	Temporal_Pole	Language	ventral_path	temporal	Lateral_Temporal	0.336389
12	left	mid	172	TGv	Temporal_Pole	Temporal_Pole	Language	ventral_path	temporal	Lateral_Temporal	-0.00518801
13	left	mid	172	TGv	Temporal_Pole	Temporal_Pole	Language	ventral_path	temporal	Lateral_Temporal	0.0652376
14	left	mid	172	TGv	Temporal_Pole	Temporal_Pole	Language	ventral_path	temporal	Lateral_Temporal	0.109264
15	left	mid	172	TGv	Temporal_Pole	Temporal_Pole	Language	ventral_path	temporal	Lateral_Temporal	0.0185098
16	left	mid	172	TGv	Temporal_Pole	Temporal_Pole	Language	ventral_path	temporal	Lateral_Temporal	0.0513512
17	left	mid	172	TGv	Temporal_Pole	Temporal_Pole	Language	ventral_path	temporal	Lateral_Temporal	0.255185
18	left	mid	172	TGv	Temporal_Pole	Temporal_Pole	Language	ventral_path	temporal	Lateral_Temporal	0.576723
19	left	mid	172	TGv	Temporal_Pole	Temporal_Pole	Language	ventral_path	temporal	Lateral_Temporal	0.0611006
20	left	mid	172	TGv	Temporal_Pole	Temporal_Pole	Language	ventral_path	temporal	Lateral_Temporal	-0.0488982
21	left	mid	172	TGv	Temporal_Pole	Temporal_Pole	Language	ventral_path	temporal	Lateral_Temporal	0.104725
22	left	mid	172	TGv	Temporal_Pole	Temporal_Pole	Language	ventral_path	temporal	Lateral_Temporal	0.188452
23	left	mid	172	TGv	Temporal_Pole	Temporal_Pole	Language	ventral_path	temporal	Lateral_Temporal	0.311454
24	left	mid	172	TGv	Temporal_Pole	Temporal_Pole	Language	ventral_path	temporal	Lateral_Temporal	-0.0710322
25	left	mid	172	TGv	Temporal_Pole	Temporal_Pole	Language	ventral_path	temporal	Lateral_Temporal	0.0496457
26	left	mid	172	TGv	Temporal_Pole	Temporal_Pole	Language	ventral_path	temporal	Lateral_Temporal	-0.118331
27	left	mid	172	TGv	Temporal_Pole	Temporal_Pole	Language	ventral_path	temporal	Lateral_Temporal	0.233888
28	left	mid	172	TGv	Temporal_Pole	Temporal_Pole	Language	ventral_path	temporal	Lateral_Temporal	0.0313286
29	left	mid	172	TGv	Temporal_Pole	Temporal_Pole	Language	ventral_path	temporal	Lateral_Temporal	0.169011
30	left	mid	172	TGv	Temporal_Pole	Temporal_Pole	Language	ventral_path	temporal	Lateral_Temporal	0.151207
31	left	mid	172	TGv	Temporal_Pole	Temporal_Pole	Language	ventral_path	temporal	Lateral_Temporal	-0.0269857
1	right	mid	172	TGv	Temporal_Pole	Temporal_Pole	Language	ventral_path	temporal	Lateral_Temporal	0.116795
2	right	mid	172	TGv	Temporal_Pole	Temporal_Pole	Language	ventral_path	temporal	Lateral_Temporal	0.17077
3	right	mid	172	TGv	Temporal_Pole	Temporal_Pole	Language	ventral_path	temporal	Lateral_Temporal	0.228283
4	right	mid	172	TGv	Temporal_Pole	Temporal_Pole	Language	ventral_path	temporal	Lateral_Temporal	-0.0905705
5	right	mid	172	TGv	Temporal_Pole	Temporal_Pole	Language	ventral_path	temporal	Lateral_Temporal	0.0796519
6	right	mid	172	TGv	Temporal_Pole	Temporal_Pole	Language	ventral_path	temporal	Lateral_Temporal	-0.187323
7	right	mid	172	TGv	Temporal_Pole	Temporal_Pole	Language	ventral_path	temporal	Lateral_Temporal	0.0073327
8	right	mid	172	TGv	Temporal_Pole	Temporal_Pole	Language	ventral_path	temporal	Lateral_Temporal	0.168908
9	right	mid	172	TGv	Temporal_Pole	Temporal_Pole	Language	ventral_path	temporal	Lateral_Temporal	0.258637
10	right	mid	172	TGv	Temporal_Pole	Temporal_Pole	Language	ventral_path	temporal	Lateral_Temporal	0.0439
11	right	mid	172	TGv	Temporal_Pole	Temporal_Pole	Language	ventral_path	temporal	Lateral_Temporal	0.281017
12	right	mid	172	TGv	Temporal_Pole	Temporal_Pole	Language	ventral_path	temporal	Lateral_Temporal	0.127863
13	right	mid	172	TGv	Temporal_Pole	Temporal_Pole	Language	ventral_path	temporal	Lateral_Temporal	0.094302
14	right	mid	172	TGv	Temporal_Pole	Temporal_Pole	Language	ventral_path	temporal	Lateral_Temporal	-0.0720017
15	right	mid	172	TGv	Temporal_Pole	Temporal_Pole	Language	ventral_path	temporal	Lateral_Temporal	-0.0300268
16	right	mid	172	TGv	Temporal_Pole	Temporal_Pole	Language	ventral_path	temporal	Lateral_Temporal	0.135231
17	right	mid	172	TGv	Temporal_Pole	Temporal_Pole	Language	ventral_path	temporal	Lateral_Temporal	0.248539
18	right	mid	172	TGv	Temporal_Pole	Temporal_Pole	Language	ventral_path	temporal	Lateral_Temporal	0.237578
19	right	mid	172	TGv	Temporal_Pole	Temporal_Pole	Language	ventral_path	temporal	Lateral_Temporal	0.0439601
20	right	mid	172	TGv	Temporal_Pole	Temporal_Pole	Language	ventral_path	temporal	Lateral_Temporal	0.272692
21	right	mid	172	TGv	Temporal_Pole	Temporal_Pole	Language	ventral_path	temporal	Lateral_Temporal	0.178739
22	right	mid	172	TGv	Temporal_Pole	Temporal_Pole	Language	ventral_path	temporal	Lateral_Temporal	0.0407527
23	right	mid	172	TGv	Temporal_Pole	Temporal_Pole	Language	ventral_path	temporal	Lateral_Temporal	0.392575
24	right	mid	172	TGv	Temporal_Pole	Temporal_Pole	Language	ventral_path	temporal	Lateral_Temporal	0.393894
25	right	mid	172	TGv	Temporal_Pole	Temporal_Pole	Language	ventral_path	temporal	Lateral_Temporal	-0.0219172
26	right	mid	172	TGv	Temporal_Pole	Temporal_Pole	Language	ventral_path	temporal	Lateral_Temporal	-0.121781
27	right	mid	172	TGv	Temporal_Pole	Temporal_Pole	Language	ventral_path	temporal	Lateral_Temporal	0.188717
28	right	mid	172	TGv	Temporal_Pole	Temporal_Pole	Language	ventral_path	temporal	Lateral_Temporal	-0.184999
29	right	mid	172	TGv	Temporal_Pole	Temporal_Pole	Language	ventral_path	temporal	Lateral_Temporal	0.394393
30	right	mid	172	TGv	Temporal_Pole	Temporal_Pole	Language	ventral_path	temporal	Lateral_Temporal	-0.0138473
31	right	mid	172	TGv	Temporal_Pole	Temporal_Pole	Language	ventral_path	temporal	Lateral_Temporal	0.216642
1	left	posterior	172	TGv	Temporal_Pole	Temporal_Pole	Language	ventral_path	temporal	Lateral_Temporal	-0.00564294
2	left	posterior	172	TGv	Temporal_Pole	Temporal_Pole	Language	ventral_path	temporal	Lateral_Temporal	0.215842
3	left	posterior	172	TGv	Temporal_Pole	Temporal_Pole	Language	ventral_path	temporal	Lateral_Temporal	-0.176506
4	left	posterior	172	TGv	Temporal_Pole	Temporal_Pole	Language	ventral_path	temporal	Lateral_Temporal	0.265161
5	left	posterior	172	TGv	Temporal_Pole	Temporal_Pole	Language	ventral_path	temporal	Lateral_Temporal	-0.0702395
6	left	posterior	172	TGv	Temporal_Pole	Temporal_Pole	Language	ventral_path	temporal	Lateral_Temporal	-0.14166
7	left	posterior	172	TGv	Temporal_Pole	Temporal_Pole	Language	ventral_path	temporal	Lateral_Temporal	-0.00827494
8	left	posterior	172	TGv	Temporal_Pole	Temporal_Pole	Language	ventral_path	temporal	Lateral_Temporal	0.137105
9	left	posterior	172	TGv	Temporal_Pole	Temporal_Pole	Language	ventral_path	temporal	Lateral_Temporal	0.0548266
10	left	posterior	172	TGv	Temporal_Pole	Temporal_Pole	Language	ventral_path	temporal	Lateral_Temporal	-0.24388
11	left	posterior	172	TGv	Temporal_Pole	Temporal_Pole	Language	ventral_path	temporal	Lateral_Temporal	-0.209416
12	left	posterior	172	TGv	Temporal_Pole	Temporal_Pole	Language	ventral_path	temporal	Lateral_Temporal	-0.111027
13	left	posterior	172	TGv	Temporal_Pole	Temporal_Pole	Language	ventral_path	temporal	Lateral_Temporal	0.163189
14	left	posterior	172	TGv	Temporal_Pole	Temporal_Pole	Language	ventral_path	temporal	Lateral_Temporal	0.24321
15	left	posterior	172	TGv	Temporal_Pole	Temporal_Pole	Language	ventral_path	temporal	Lateral_Temporal	0.0437428
16	left	posterior	172	TGv	Temporal_Pole	Temporal_Pole	Language	ventral_path	temporal	Lateral_Temporal	-0.0431284
17	left	posterior	172	TGv	Temporal_Pole	Temporal_Pole	Language	ventral_path	temporal	Lateral_Temporal	0.171865
18	left	posterior	172	TGv	Temporal_Pole	Temporal_Pole	Language	ventral_path	temporal	Lateral_Temporal	-0.286394
19	left	posterior	172	TGv	Temporal_Pole	Temporal_Pole	Language	ventral_path	temporal	Lateral_Temporal	-0.0774828
20	left	posterior	172	TGv	Temporal_Pole	Temporal_Pole	Language	ventral_path	temporal	Lateral_Temporal	-0.0222582
21	left	posterior	172	TGv	Temporal_Pole	Temporal_Pole	Language	ventral_path	temporal	Lateral_Temporal	0.203044
22	left	posterior	172	TGv	Temporal_Pole	Temporal_Pole	Language	ventral_path	temporal	Lateral_Temporal	0.435361
23	left	posterior	172	TGv	Temporal_Pole	Temporal_Pole	Language	ventral_path	temporal	Lateral_Temporal	0.335792
24	left	posterior	172	TGv	Temporal_Pole	Temporal_Pole	Language	ventral_path	temporal	Lateral_Temporal	0.368718
25	left	posterior	172	TGv	Temporal_Pole	Temporal_Pole	Language	ventral_path	temporal	Lateral_Temporal	0.0820835
26	left	posterior	172	TGv	Temporal_Pole	Temporal_Pole	Language	ventral_path	temporal	Lateral_Temporal	0.177503
27	left	posterior	172	TGv	Temporal_Pole	Temporal_Pole	Language	ventral_path	temporal	Lateral_Temporal	0.273448
28	left	posterior	172	TGv	Temporal_Pole	Temporal_Pole	Language	ventral_path	temporal	Lateral_Temporal	0.392345
29	left	posterior	172	TGv	Temporal_Pole	Temporal_Pole	Language	ventral_path	temporal	Lateral_Temporal	0.342916
30	left	posterior	172	TGv	Temporal_Pole	Temporal_Pole	Language	ventral_path	temporal	Lateral_Temporal	-0.298623
31	left	posterior	172	TGv	Temporal_Pole	Temporal_Pole	Language	ventral_path	temporal	Lateral_Temporal	-0.181548
1	right	posterior	172	TGv	Temporal_Pole	Temporal_Pole	Language	ventral_path	temporal	Lateral_Temporal	0.258914
2	right	posterior	172	TGv	Temporal_Pole	Temporal_Pole	Language	ventral_path	temporal	Lateral_Temporal	-0.112541
3	right	posterior	172	TGv	Temporal_Pole	Temporal_Pole	Language	ventral_path	temporal	Lateral_Temporal	-0.0813214
4	right	posterior	172	TGv	Temporal_Pole	Temporal_Pole	Language	ventral_path	temporal	Lateral_Temporal	0.223087
5	right	posterior	172	TGv	Temporal_Pole	Temporal_Pole	Language	ventral_path	temporal	Lateral_Temporal	0.0577769
6	right	posterior	172	TGv	Temporal_Pole	Temporal_Pole	Language	ventral_path	temporal	Lateral_Temporal	-0.0494394
7	right	posterior	172	TGv	Temporal_Pole	Temporal_Pole	Language	ventral_path	temporal	Lateral_Temporal	0.0358394
8	right	posterior	172	TGv	Temporal_Pole	Temporal_Pole	Language	ventral_path	temporal	Lateral_Temporal	0.183225
9	right	posterior	172	TGv	Temporal_Pole	Temporal_Pole	Language	ventral_path	temporal	Lateral_Temporal	0.127329
10	right	posterior	172	TGv	Temporal_Pole	Temporal_Pole	Language	ventral_path	temporal	Lateral_Temporal	0.070445
11	right	posterior	172	TGv	Temporal_Pole	Temporal_Pole	Language	ventral_path	temporal	Lateral_Temporal	0.111108
12	right	posterior	172	TGv	Temporal_Pole	Temporal_Pole	Language	ventral_path	temporal	Lateral_Temporal	-0.0042375
13	right	posterior	172	TGv	Temporal_Pole	Temporal_Pole	Language	ventral_path	temporal	Lateral_Temporal	0.511715
14	right	posterior	172	TGv	Temporal_Pole	Temporal_Pole	Language	ventral_path	temporal	Lateral_Temporal	0.296438
15	right	posterior	172	TGv	Temporal_Pole	Temporal_Pole	Language	ventral_path	temporal	Lateral_Temporal	0.041246
16	right	posterior	172	TGv	Temporal_Pole	Temporal_Pole	Language	ventral_path	temporal	Lateral_Temporal	0.178929
17	right	posterior	172	TGv	Temporal_Pole	Temporal_Pole	Language	ventral_path	temporal	Lateral_Temporal	0.0781632
18	right	posterior	172	TGv	Temporal_Pole	Temporal_Pole	Language	ventral_path	temporal	Lateral_Temporal	0.0116788
19	right	posterior	172	TGv	Temporal_Pole	Temporal_Pole	Language	ventral_path	temporal	Lateral_Temporal	0.0145464
20	right	posterior	172	TGv	Temporal_Pole	Temporal_Pole	Language	ventral_path	temporal	Lateral_Temporal	0.464825
21	right	posterior	172	TGv	Temporal_Pole	Temporal_Pole	Language	ventral_path	temporal	Lateral_Temporal	0.0790006
22	right	posterior	172	TGv	Temporal_Pole	Temporal_Pole	Language	ventral_path	temporal	Lateral_Temporal	0.101797
23	right	posterior	172	TGv	Temporal_Pole	Temporal_Pole	Language	ventral_path	temporal	Lateral_Temporal	0.227346
24	right	posterior	172	TGv	Temporal_Pole	Temporal_Pole	Language	ventral_path	temporal	Lateral_Temporal	0.326932
25	right	posterior	172	TGv	Temporal_Pole	Temporal_Pole	Language	ventral_path	temporal	Lateral_Temporal	0.0756846
26	right	posterior	172	TGv	Temporal_Pole	Temporal_Pole	Language	ventral_path	temporal	Lateral_Temporal	0.160085
27	right	posterior	172	TGv	Temporal_Pole	Temporal_Pole	Language	ventral_path	temporal	Lateral_Temporal	0.400443
28	right	posterior	172	TGv	Temporal_Pole	Temporal_Pole	Language	ventral_path	temporal	Lateral_Temporal	0.183133
29	right	posterior	172	TGv	Temporal_Pole	Temporal_Pole	Language	ventral_path	temporal	Lateral_Temporal	0.623307
30	right	posterior	172	TGv	Temporal_Pole	Temporal_Pole	Language	ventral_path	temporal	Lateral_Temporal	0.130955
31	right	posterior	172	TGv	Temporal_Pole	Temporal_Pole	Language	ventral_path	temporal	Lateral_Temporal	0.147344
1	left	anterior	150	PGi	Temporo-Parietal	Temporo-Parietal	Language	dorsal_path	Temporo-Parietal	Inferior_Parietal	0.649894
2	left	anterior	150	PGi	Temporo-Parietal	Temporo-Parietal	Language	dorsal_path	Temporo-Parietal	Inferior_Parietal	0.539031
3	left	anterior	150	PGi	Temporo-Parietal	Temporo-Parietal	Language	dorsal_path	Temporo-Parietal	Inferior_Parietal	0.209447
4	left	anterior	150	PGi	Temporo-Parietal	Temporo-Parietal	Language	dorsal_path	Temporo-Parietal	Inferior_Parietal	-0.0678107
5	left	anterior	150	PGi	Temporo-Parietal	Temporo-Parietal	Language	dorsal_path	Temporo-Parietal	Inferior_Parietal	0.677785
6	left	anterior	150	PGi	Temporo-Parietal	Temporo-Parietal	Language	dorsal_path	Temporo-Parietal	Inferior_Parietal	0.100198
7	left	anterior	150	PGi	Temporo-Parietal	Temporo-Parietal	Language	dorsal_path	Temporo-Parietal	Inferior_Parietal	0.382229
8	left	anterior	150	PGi	Temporo-Parietal	Temporo-Parietal	Language	dorsal_path	Temporo-Parietal	Inferior_Parietal	0.373625
9	left	anterior	150	PGi	Temporo-Parietal	Temporo-Parietal	Language	dorsal_path	Temporo-Parietal	Inferior_Parietal	0.00949533
10	left	anterior	150	PGi	Temporo-Parietal	Temporo-Parietal	Language	dorsal_path	Temporo-Parietal	Inferior_Parietal	0.587766
11	left	anterior	150	PGi	Temporo-Parietal	Temporo-Parietal	Language	dorsal_path	Temporo-Parietal	Inferior_Parietal	0.662117
12	left	anterior	150	PGi	Temporo-Parietal	Temporo-Parietal	Language	dorsal_path	Temporo-Parietal	Inferior_Parietal	0.390839
13	left	anterior	150	PGi	Temporo-Parietal	Temporo-Parietal	Language	dorsal_path	Temporo-Parietal	Inferior_Parietal	0.602323
14	left	anterior	150	PGi	Temporo-Parietal	Temporo-Parietal	Language	dorsal_path	Temporo-Parietal	Inferior_Parietal	0.111906
15	left	anterior	150	PGi	Temporo-Parietal	Temporo-Parietal	Language	dorsal_path	Temporo-Parietal	Inferior_Parietal	0.595507
16	left	anterior	150	PGi	Temporo-Parietal	Temporo-Parietal	Language	dorsal_path	Temporo-Parietal	Inferior_Parietal	0.0121008
17	left	anterior	150	PGi	Temporo-Parietal	Temporo-Parietal	Language	dorsal_path	Temporo-Parietal	Inferior_Parietal	0.555224
18	left	anterior	150	PGi	Temporo-Parietal	Temporo-Parietal	Language	dorsal_path	Temporo-Parietal	Inferior_Parietal	0.31124
19	left	anterior	150	PGi	Temporo-Parietal	Temporo-Parietal	Language	dorsal_path	Temporo-Parietal	Inferior_Parietal	0.600269
20	left	anterior	150	PGi	Temporo-Parietal	Temporo-Parietal	Language	dorsal_path	Temporo-Parietal	Inferior_Parietal	0.569709
21	left	anterior	150	PGi	Temporo-Parietal	Temporo-Parietal	Language	dorsal_path	Temporo-Parietal	Inferior_Parietal	0.548296
22	left	anterior	150	PGi	Temporo-Parietal	Temporo-Parietal	Language	dorsal_path	Temporo-Parietal	Inferior_Parietal	0.00234419
23	left	anterior	150	PGi	Temporo-Parietal	Temporo-Parietal	Language	dorsal_path	Temporo-Parietal	Inferior_Parietal	0.505508
24	left	anterior	150	PGi	Temporo-Parietal	Temporo-Parietal	Language	dorsal_path	Temporo-Parietal	Inferior_Parietal	0.587922
25	left	anterior	150	PGi	Temporo-Parietal	Temporo-Parietal	Language	dorsal_path	Temporo-Parietal	Inferior_Parietal	0.241858
26	left	anterior	150	PGi	Temporo-Parietal	Temporo-Parietal	Language	dorsal_path	Temporo-Parietal	Inferior_Parietal	0.605284
27	left	anterior	150	PGi	Temporo-Parietal	Temporo-Parietal	Language	dorsal_path	Temporo-Parietal	Inferior_Parietal	0.207799
28	left	anterior	150	PGi	Temporo-Parietal	Temporo-Parietal	Language	dorsal_path	Temporo-Parietal	Inferior_Parietal	0.450712
29	left	anterior	150	PGi	Temporo-Parietal	Temporo-Parietal	Language	dorsal_path	Temporo-Parietal	Inferior_Parietal	0.308101
30	left	anterior	150	PGi	Temporo-Parietal	Temporo-Parietal	Language	dorsal_path	Temporo-Parietal	Inferior_Parietal	0.216795
31	left	anterior	150	PGi	Temporo-Parietal	Temporo-Parietal	Language	dorsal_path	Temporo-Parietal	Inferior_Parietal	0.0610659
1	right	anterior	150	PGi	Temporo-Parietal	Temporo-Parietal	Language	dorsal_path	Temporo-Parietal	Inferior_Parietal	-0.507551
2	right	anterior	150	PGi	Temporo-Parietal	Temporo-Parietal	Language	dorsal_path	Temporo-Parietal	Inferior_Parietal	-0.450635
3	right	anterior	150	PGi	Temporo-Parietal	Temporo-Parietal	Language	dorsal_path	Temporo-Parietal	Inferior_Parietal	-0.231245
4	right	anterior	150	PGi	Temporo-Parietal	Temporo-Parietal	Language	dorsal_path	Temporo-Parietal	Inferior_Parietal	0.518953
5	right	anterior	150	PGi	Temporo-Parietal	Temporo-Parietal	Language	dorsal_path	Temporo-Parietal	Inferior_Parietal	0.464016
6	right	anterior	150	PGi	Temporo-Parietal	Temporo-Parietal	Language	dorsal_path	Temporo-Parietal	Inferior_Parietal	-0.0625067
7	right	anterior	150	PGi	Temporo-Parietal	Temporo-Parietal	Language	dorsal_path	Temporo-Parietal	Inferior_Parietal	-0.244071
8	right	anterior	150	PGi	Temporo-Parietal	Temporo-Parietal	Language	dorsal_path	Temporo-Parietal	Inferior_Parietal	0.196495
9	right	anterior	150	PGi	Temporo-Parietal	Temporo-Parietal	Language	dorsal_path	Temporo-Parietal	Inferior_Parietal	0.113084
10	right	anterior	150	PGi	Temporo-Parietal	Temporo-Parietal	Language	dorsal_path	Temporo-Parietal	Inferior_Parietal	-0.491886
11	right	anterior	150	PGi	Temporo-Parietal	Temporo-Parietal	Language	dorsal_path	Temporo-Parietal	Inferior_Parietal	0.170799
12	right	anterior	150	PGi	Temporo-Parietal	Temporo-Parietal	Language	dorsal_path	Temporo-Parietal	Inferior_Parietal	-0.378285
13	right	anterior	150	PGi	Temporo-Parietal	Temporo-Parietal	Language	dorsal_path	Temporo-Parietal	Inferior_Parietal	0.419376
14	right	anterior	150	PGi	Temporo-Parietal	Temporo-Parietal	Language	dorsal_path	Temporo-Parietal	Inferior_Parietal	-0.446871
15	right	anterior	150	PGi	Temporo-Parietal	Temporo-Parietal	Language	dorsal_path	Temporo-Parietal	Inferior_Parietal	-0.592935
16	right	anterior	150	PGi	Temporo-Parietal	Temporo-Parietal	Language	dorsal_path	Temporo-Parietal	Inferior_Parietal	-0.259842
17	right	anterior	150	PGi	Temporo-Parietal	Temporo-Parietal	Language	dorsal_path	Temporo-Parietal	Inferior_Parietal	-0.443351
18	right	anterior	150	PGi	Temporo-Parietal	Temporo-Parietal	Language	dorsal_path	Temporo-Parietal	Inferior_Parietal	-0.0257962
19	right	anterior	150	PGi	Temporo-Parietal	Temporo-Parietal	Language	dorsal_path	Temporo-Parietal	Inferior_Parietal	0.264615
20	right	anterior	150	PGi	Temporo-Parietal	Temporo-Parietal	Language	dorsal_path	Temporo-Parietal	Inferior_Parietal	0.0528001
21	right	anterior	150	PGi	Temporo-Parietal	Temporo-Parietal	Language	dorsal_path	Temporo-Parietal	Inferior_Parietal	0.47586
22	right	anterior	150	PGi	Temporo-Parietal	Temporo-Parietal	Language	dorsal_path	Temporo-Parietal	Inferior_Parietal	0.00449846
23	right	anterior	150	PGi	Temporo-Parietal	Temporo-Parietal	Language	dorsal_path	Temporo-Parietal	Inferior_Parietal	0.345008
24	right	anterior	150	PGi	Temporo-Parietal	Temporo-Parietal	Language	dorsal_path	Temporo-Parietal	Inferior_Parietal	0.207485
25	right	anterior	150	PGi	Temporo-Parietal	Temporo-Parietal	Language	dorsal_path	Temporo-Parietal	Inferior_Parietal	0.131471
26	right	anterior	150	PGi	Temporo-Parietal	Temporo-Parietal	Language	dorsal_path	Temporo-Parietal	Inferior_Parietal	0.258469
27	right	anterior	150	PGi	Temporo-Parietal	Temporo-Parietal	Language	dorsal_path	Temporo-Parietal	Inferior_Parietal	0.220834
28	right	anterior	150	PGi	Temporo-Parietal	Temporo-Parietal	Language	dorsal_path	Temporo-Parietal	Inferior_Parietal	0.277837
29	right	anterior	150	PGi	Temporo-Parietal	Temporo-Parietal	Language	dorsal_path	Temporo-Parietal	Inferior_Parietal	-0.0270129
30	right	anterior	150	PGi	Temporo-Parietal	Temporo-Parietal	Language	dorsal_path	Temporo-Parietal	Inferior_Parietal	0.254215
31	right	anterior	150	PGi	Temporo-Parietal	Temporo-Parietal	Language	dorsal_path	Temporo-Parietal	Inferior_Parietal	0.117273
1	left	mid	150	PGi	Temporo-Parietal	Temporo-Parietal	Language	dorsal_path	Temporo-Parietal	Inferior_Parietal	0.277085
2	left	mid	150	PGi	Temporo-Parietal	Temporo-Parietal	Language	dorsal_path	Temporo-Parietal	Inferior_Parietal	-0.0641555
3	left	mid	150	PGi	Temporo-Parietal	Temporo-Parietal	Language	dorsal_path	Temporo-Parietal	Inferior_Parietal	0.0259796
4	left	mid	150	PGi	Temporo-Parietal	Temporo-Parietal	Language	dorsal_path	Temporo-Parietal	Inferior_Parietal	0.223522
5	left	mid	150	PGi	Temporo-Parietal	Temporo-Parietal	Language	dorsal_path	Temporo-Parietal	Inferior_Parietal	-0.657335
6	left	mid	150	PGi	Temporo-Parietal	Temporo-Parietal	Language	dorsal_path	Temporo-Parietal	Inferior_Parietal	-0.0991132
7	left	mid	150	PGi	Temporo-Parietal	Temporo-Parietal	Language	dorsal_path	Temporo-Parietal	Inferior_Parietal	0.107209
8	left	mid	150	PGi	Temporo-Parietal	Temporo-Parietal	Language	dorsal_path	Temporo-Parietal	Inferior_Parietal	-0.252318
9	left	mid	150	PGi	Temporo-Parietal	Temporo-Parietal	Language	dorsal_path	Temporo-Parietal	Inferior_Parietal	-0.302211
10	left	mid	150	PGi	Temporo-Parietal	Temporo-Parietal	Language	dorsal_path	Temporo-Parietal	Inferior_Parietal	-0.248314
11	left	mid	150	PGi	Temporo-Parietal	Temporo-Parietal	Language	dorsal_path	Temporo-Parietal	Inferior_Parietal	0.210781
12	left	mid	150	PGi	Temporo-Parietal	Temporo-Parietal	Language	dorsal_path	Temporo-Parietal	Inferior_Parietal	-0.552067
13	left	mid	150	PGi	Temporo-Parietal	Temporo-Parietal	Language	dorsal_path	Temporo-Parietal	Inferior_Parietal	0.229556
14	left	mid	150	PGi	Temporo-Parietal	Temporo-Parietal	Language	dorsal_path	Temporo-Parietal	Inferior_Parietal	-0.388997
15	left	mid	150	PGi	Temporo-Parietal	Temporo-Parietal	Language	dorsal_path	Temporo-Parietal	Inferior_Parietal	-0.156902
16	left	mid	150	PGi	Temporo-Parietal	Temporo-Parietal	Language	dorsal_path	Temporo-Parietal	Inferior_Parietal	-0.390946
17	left	mid	150	PGi	Temporo-Parietal	Temporo-Parietal	Language	dorsal_path	Temporo-Parietal	Inferior_Parietal	-0.0781941
18	left	mid	150	PGi	Temporo-Parietal	Temporo-Parietal	Language	dorsal_path	Temporo-Parietal	Inferior_Parietal	-0.23279
19	left	mid	150	PGi	Temporo-Parietal	Temporo-Parietal	Language	dorsal_path	Temporo-Parietal	Inferior_Parietal	-0.165225
20	left	mid	150	PGi	Temporo-Parietal	Temporo-Parietal	Language	dorsal_path	Temporo-Parietal	Inferior_Parietal	0.133308
21	left	mid	150	PGi	Temporo-Parietal	Temporo-Parietal	Language	dorsal_path	Temporo-Parietal	Inferior_Parietal	-0.220538
22	left	mid	150	PGi	Temporo-Parietal	Temporo-Parietal	Language	dorsal_path	Temporo-Parietal	Inferior_Parietal	0.588374
23	left	mid	150	PGi	Temporo-Parietal	Temporo-Parietal	Language	dorsal_path	Temporo-Parietal	Inferior_Parietal	-0.231421
24	left	mid	150	PGi	Temporo-Parietal	Temporo-Parietal	Language	dorsal_path	Temporo-Parietal	Inferior_Parietal	-0.189669
25	left	mid	150	PGi	Temporo-Parietal	Temporo-Parietal	Language	dorsal_path	Temporo-Parietal	Inferior_Parietal	0.112789
26	left	mid	150	PGi	Temporo-Parietal	Temporo-Parietal	Language	dorsal_path	Temporo-Parietal	Inferior_Parietal	-0.157895
27	left	mid	150	PGi	Temporo-Parietal	Temporo-Parietal	Language	dorsal_path	Temporo-Parietal	Inferior_Parietal	-0.409531
28	left	mid	150	PGi	Temporo-Parietal	Temporo-Parietal	Language	dorsal_path	Temporo-Parietal	Inferior_Parietal	0.131095
29	left	mid	150	PGi	Temporo-Parietal	Temporo-Parietal	Language	dorsal_path	Temporo-Parietal	Inferior_Parietal	-0.327951
30	left	mid	150	PGi	Temporo-Parietal	Temporo-Parietal	Language	dorsal_path	Temporo-Parietal	Inferior_Parietal	-0.325495
31	left	mid	150	PGi	Temporo-Parietal	Temporo-Parietal	Language	dorsal_path	Temporo-Parietal	Inferior_Parietal	0.256024
1	right	mid	150	PGi	Temporo-Parietal	Temporo-Parietal	Language	dorsal_path	Temporo-Parietal	Inferior_Parietal	-0.355075
2	right	mid	150	PGi	Temporo-Parietal	Temporo-Parietal	Language	dorsal_path	Temporo-Parietal	Inferior_Parietal	-0.265728
3	right	mid	150	PGi	Temporo-Parietal	Temporo-Parietal	Language	dorsal_path	Temporo-Parietal	Inferior_Parietal	0.55952
4	right	mid	150	PGi	Temporo-Parietal	Temporo-Parietal	Language	dorsal_path	Temporo-Parietal	Inferior_Parietal	0.144928
5	right	mid	150	PGi	Temporo-Parietal	Temporo-Parietal	Language	dorsal_path	Temporo-Parietal	Inferior_Parietal	-0.514269
6	right	mid	150	PGi	Temporo-Parietal	Temporo-Parietal	Language	dorsal_path	Temporo-Parietal	Inferior_Parietal	0.0170302
7	right	mid	150	PGi	Temporo-Parietal	Temporo-Parietal	Language	dorsal_path	Temporo-Parietal	Inferior_Parietal	-0.326765
8	right	mid	150	PGi	Temporo-Parietal	Temporo-Parietal	Language	dorsal_path	Temporo-Parietal	Inferior_Parietal	-0.429147
9	right	mid	150	PGi	Temporo-Parietal	Temporo-Parietal	Language	dorsal_path	Temporo-Parietal	Inferior_Parietal	-0.16575
10	right	mid	150	PGi	Temporo-Parietal	Temporo-Parietal	Language	dorsal_path	Temporo-Parietal	Inferior_Parietal	-0.609149
11	right	mid	150	PGi	Temporo-Parietal	Temporo-Parietal	Language	dorsal_path	Temporo-Parietal	Inferior_Parietal	-0.671134
12	right	mid	150	PGi	Temporo-Parietal	Temporo-Parietal	Language	dorsal_path	Temporo-Parietal	Inferior_Parietal	-0.536697
13	right	mid	150	PGi	Temporo-Parietal	Temporo-Parietal	Language	dorsal_path	Temporo-Parietal	Inferior_Parietal	-0.590328
14	right	mid	150	PGi	Temporo-Parietal	Temporo-Parietal	Language	dorsal_path	Temporo-Parietal	Inferior_Parietal	-0.196346
15	right	mid	150	PGi	Temporo-Parietal	Temporo-Parietal	Language	dorsal_path	Temporo-Parietal	Inferior_Parietal	-0.502177
16	right	mid	150	PGi	Temporo-Parietal	Temporo-Parietal	Language	dorsal_path	Temporo-Parietal	Inferior_Parietal	-0.456163
17	right	mid	150	PGi	Temporo-Parietal	Temporo-Parietal	Language	dorsal_path	Temporo-Parietal	Inferior_Parietal	-0.204918
18	right	mid	150	PGi	Temporo-Parietal	Temporo-Parietal	Language	dorsal_path	Temporo-Parietal	Inferior_Parietal	0.100364
19	right	mid	150	PGi	Temporo-Parietal	Temporo-Parietal	Language	dorsal_path	Temporo-Parietal	Inferior_Parietal	-0.41146
20	right	mid	150	PGi	Temporo-Parietal	Temporo-Parietal	Language	dorsal_path	Temporo-Parietal	Inferior_Parietal	0.125916
21	right	mid	150	PGi	Temporo-Parietal	Temporo-Parietal	Language	dorsal_path	Temporo-Parietal	Inferior_Parietal	-0.331759
22	right	mid	150	PGi	Temporo-Parietal	Temporo-Parietal	Language	dorsal_path	Temporo-Parietal	Inferior_Parietal	-0.135527
23	right	mid	150	PGi	Temporo-Parietal	Temporo-Parietal	Language	dorsal_path	Temporo-Parietal	Inferior_Parietal	-0.366339
24	right	mid	150	PGi	Temporo-Parietal	Temporo-Parietal	Language	dorsal_path	Temporo-Parietal	Inferior_Parietal	-0.0497974
25	right	mid	150	PGi	Temporo-Parietal	Temporo-Parietal	Language	dorsal_path	Temporo-Parietal	Inferior_Parietal	0.516848
26	right	mid	150	PGi	Temporo-Parietal	Temporo-Parietal	Language	dorsal_path	Temporo-Parietal	Inferior_Parietal	0.0953865
27	right	mid	150	PGi	Temporo-Parietal	Temporo-Parietal	Language	dorsal_path	Temporo-Parietal	Inferior_Parietal	-0.547708
28	right	mid	150	PGi	Temporo-Parietal	Temporo-Parietal	Language	dorsal_path	Temporo-Parietal	Inferior_Parietal	0.0865621
29	right	mid	150	PGi	Temporo-Parietal	Temporo-Parietal	Language	dorsal_path	Temporo-Parietal	Inferior_Parietal	-0.341917
30	right	mid	150	PGi	Temporo-Parietal	Temporo-Parietal	Language	dorsal_path	Temporo-Parietal	Inferior_Parietal	0.013284
31	right	mid	150	PGi	Temporo-Parietal	Temporo-Parietal	Language	dorsal_path	Temporo-Parietal	Inferior_Parietal	0.0909075
1	left	posterior	150	PGi	Temporo-Parietal	Temporo-Parietal	Language	dorsal_path	Temporo-Parietal	Inferior_Parietal	-0.0708519
2	left	posterior	150	PGi	Temporo-Parietal	Temporo-Parietal	Language	dorsal_path	Temporo-Parietal	Inferior_Parietal	-0.0256208
3	left	posterior	150	PGi	Temporo-Parietal	Temporo-Parietal	Language	dorsal_path	Temporo-Parietal	Inferior_Parietal	-0.277523
4	left	posterior	150	PGi	Temporo-Parietal	Temporo-Parietal	Language	dorsal_path	Temporo-Parietal	Inferior_Parietal	-0.40848
5	left	posterior	150	PGi	Temporo-Parietal	Temporo-Parietal	Language	dorsal_path	Temporo-Parietal	Inferior_Parietal	0.0424021
6	left	posterior	150	PGi	Temporo-Parietal	Temporo-Parietal	Language	dorsal_path	Temporo-Parietal	Inferior_Parietal	-0.416966
7	left	posterior	150	PGi	Temporo-Parietal	Temporo-Parietal	Language	dorsal_path	Temporo-Parietal	Inferior_Parietal	-0.00248104
8	left	posterior	150	PGi	Temporo-Parietal	Temporo-Parietal	Language	dorsal_path	Temporo-Parietal	Inferior_Parietal	-0.371987
9	left	posterior	150	PGi	Temporo-Parietal	Temporo-Parietal	Language	dorsal_path	Temporo-Parietal	Inferior_Parietal	-0.197341
10	left	posterior	150	PGi	Temporo-Parietal	Temporo-Parietal	Language	dorsal_path	Temporo-Parietal	Inferior_Parietal	-0.265535
11	left	posterior	150	PGi	Temporo-Parietal	Temporo-Parietal	Language	dorsal_path	Temporo-Parietal	Inferior_Parietal	-0.561288
12	left	posterior	150	PGi	Temporo-Parietal	Temporo-Parietal	Language	dorsal_path	Temporo-Parietal	Inferior_Parietal	-0.162171
13	left	posterior	150	PGi	Temporo-Parietal	Temporo-Parietal	Language	dorsal_path	Temporo-Parietal	Inferior_Parietal	-0.360244
14	left	posterior	150	PGi	Temporo-Parietal	Temporo-Parietal	Language	dorsal_path	Temporo-Parietal	Inferior_Parietal	0.0382557
15	left	posterior	150	PGi	Temporo-Parietal	Temporo-Parietal	Language	dorsal_path	Temporo-Parietal	Inferior_Parietal	-0.190386
16	left	posterior	150	PGi	Temporo-Parietal	Temporo-Parietal	Language	dorsal_path	Temporo-Parietal	Inferior_Parietal	-0.548385
17	left	posterior	150	PGi	Temporo-Parietal	Temporo-Parietal	Language	dorsal_path	Temporo-Parietal	Inferior_Parietal	-0.232437
18	left	posterior	150	PGi	Temporo-Parietal	Temporo-Parietal	Language	dorsal_path	Temporo-Parietal	Inferior_Parietal	-0.655809
19	left	posterior	150	PGi	Temporo-Parietal	Temporo-Parietal	Language	dorsal_path	Temporo-Parietal	Inferior_Parietal	-0.232419
20	left	posterior	150	PGi	Temporo-Parietal	Temporo-Parietal	Language	dorsal_path	Temporo-Parietal	Inferior_Parietal	0.177514
21	left	posterior	150	PGi	Temporo-Parietal	Temporo-Parietal	Language	dorsal_path	Temporo-Parietal	Inferior_Parietal	-0.152616
22	left	posterior	150	PGi	Temporo-Parietal	Temporo-Parietal	Language	dorsal_path	Temporo-Parietal	Inferior_Parietal	-0.0377511
23	left	posterior	150	PGi	Temporo-Parietal	Temporo-Parietal	Language	dorsal_path	Temporo-Parietal	Inferior_Parietal	0.0672354
24	left	posterior	150	PGi	Temporo-Parietal	Temporo-Parietal	Language	dorsal_path	Temporo-Parietal	Inferior_Parietal	0.0831447
25	left	posterior	150	PGi	Temporo-Parietal	Temporo-Parietal	Language	dorsal_path	Temporo-Parietal	Inferior_Parietal	0.0816113
26	left	posterior	150	PGi	Temporo-Parietal	Temporo-Parietal	Language	dorsal_path	Temporo-Parietal	Inferior_Parietal	-0.0741199
27	left	posterior	150	PGi	Temporo-Parietal	Temporo-Parietal	Language	dorsal_path	Temporo-Parietal	Inferior_Parietal	0.18288
28	left	posterior	150	PGi	Temporo-Parietal	Temporo-Parietal	Language	dorsal_path	Temporo-Parietal	Inferior_Parietal	0.252826
29	left	posterior	150	PGi	Temporo-Parietal	Temporo-Parietal	Language	dorsal_path	Temporo-Parietal	Inferior_Parietal	0.00884569
30	left	posterior	150	PGi	Temporo-Parietal	Temporo-Parietal	Language	dorsal_path	Temporo-Parietal	Inferior_Parietal	-0.218887
31	left	posterior	150	PGi	Temporo-Parietal	Temporo-Parietal	Language	dorsal_path	Temporo-Parietal	Inferior_Parietal	0.234096
1	right	posterior	150	PGi	Temporo-Parietal	Temporo-Parietal	Language	dorsal_path	Temporo-Parietal	Inferior_Parietal	-0.142563
2	right	posterior	150	PGi	Temporo-Parietal	Temporo-Parietal	Language	dorsal_path	Temporo-Parietal	Inferior_Parietal	-0.137579
3	right	posterior	150	PGi	Temporo-Parietal	Temporo-Parietal	Language	dorsal_path	Temporo-Parietal	Inferior_Parietal	0.0998542
4	right	posterior	150	PGi	Temporo-Parietal	Temporo-Parietal	Language	dorsal_path	Temporo-Parietal	Inferior_Parietal	0.287538
5	right	posterior	150	PGi	Temporo-Parietal	Temporo-Parietal	Language	dorsal_path	Temporo-Parietal	Inferior_Parietal	-0.0965414
6	right	posterior	150	PGi	Temporo-Parietal	Temporo-Parietal	Language	dorsal_path	Temporo-Parietal	Inferior_Parietal	-0.122032
7	right	posterior	150	PGi	Temporo-Parietal	Temporo-Parietal	Language	dorsal_path	Temporo-Parietal	Inferior_Parietal	-0.300695
8	right	posterior	150	PGi	Temporo-Parietal	Temporo-Parietal	Language	dorsal_path	Temporo-Parietal	Inferior_Parietal	-0.356473
9	right	posterior	150	PGi	Temporo-Parietal	Temporo-Parietal	Language	dorsal_path	Temporo-Parietal	Inferior_Parietal	0.0511268
10	right	posterior	150	PGi	Temporo-Parietal	Temporo-Parietal	Language	dorsal_path	Temporo-Parietal	Inferior_Parietal	-0.014314
11	right	posterior	150	PGi	Temporo-Parietal	Temporo-Parietal	Language	dorsal_path	Temporo-Parietal	Inferior_Parietal	-0.0442029
12	right	posterior	150	PGi	Temporo-Parietal	Temporo-Parietal	Language	dorsal_path	Temporo-Parietal	Inferior_Parietal	-0.0154167
13	right	posterior	150	PGi	Temporo-Parietal	Temporo-Parietal	Language	dorsal_path	Temporo-Parietal	Inferior_Parietal	-0.256826
14	right	posterior	150	PGi	Temporo-Parietal	Temporo-Parietal	Language	dorsal_path	Temporo-Parietal	Inferior_Parietal	0.165332
15	right	posterior	150	PGi	Temporo-Parietal	Temporo-Parietal	Language	dorsal_path	Temporo-Parietal	Inferior_Parietal	-0.0687982
16	right	posterior	150	PGi	Temporo-Parietal	Temporo-Parietal	Language	dorsal_path	Temporo-Parietal	Inferior_Parietal	-0.457584
17	right	posterior	150	PGi	Temporo-Parietal	Temporo-Parietal	Language	dorsal_path	Temporo-Parietal	Inferior_Parietal	-0.0593969
18	right	posterior	150	PGi	Temporo-Parietal	Temporo-Parietal	Language	dorsal_path	Temporo-Parietal	Inferior_Parietal	-0.0407532
19	right	posterior	150	PGi	Temporo-Parietal	Temporo-Parietal	Language	dorsal_path	Temporo-Parietal	Inferior_Parietal	-0.586428
20	right	posterior	150	PGi	Temporo-Parietal	Temporo-Parietal	Language	dorsal_path	Temporo-Parietal	Inferior_Parietal	0.517913
21	right	posterior	150	PGi	Temporo-Parietal	Temporo-Parietal	Language	dorsal_path	Temporo-Parietal	Inferior_Parietal	-0.0539728
22	right	posterior	150	PGi	Temporo-Parietal	Temporo-Parietal	Language	dorsal_path	Temporo-Parietal	Inferior_Parietal	0.0144129
23	right	posterior	150	PGi	Temporo-Parietal	Temporo-Parietal	Language	dorsal_path	Temporo-Parietal	Inferior_Parietal	0.0212581
24	right	posterior	150	PGi	Temporo-Parietal	Temporo-Parietal	Language	dorsal_path	Temporo-Parietal	Inferior_Parietal	0.108612
25	right	posterior	150	PGi	Temporo-Parietal	Temporo-Parietal	Language	dorsal_path	Temporo-Parietal	Inferior_Parietal	-0.0625958
26	right	posterior	150	PGi	Temporo-Parietal	Temporo-Parietal	Language	dorsal_path	Temporo-Parietal	Inferior_Parietal	-0.318235
27	right	posterior	150	PGi	Temporo-Parietal	Temporo-Parietal	Language	dorsal_path	Temporo-Parietal	Inferior_Parietal	-0.202944
28	right	posterior	150	PGi	Temporo-Parietal	Temporo-Parietal	Language	dorsal_path	Temporo-Parietal	Inferior_Parietal	0.298065
29	right	posterior	150	PGi	Temporo-Parietal	Temporo-Parietal	Language	dorsal_path	Temporo-Parietal	Inferior_Parietal	0.183431
30	right	posterior	150	PGi	Temporo-Parietal	Temporo-Parietal	Language	dorsal_path	Temporo-Parietal	Inferior_Parietal	-0.0700415
31	right	posterior	150	PGi	Temporo-Parietal	Temporo-Parietal	Language	dorsal_path	Temporo-Parietal	Inferior_Parietal	0.212402
1	left	anterior	25	PSL	Temporo-Parietal	Temporo-Parietal	Language	dorsal_path	Temporo-Parietal	Temporo-Parieto_Occipital_Junction	0.132415
2	left	anterior	25	PSL	Temporo-Parietal	Temporo-Parietal	Language	dorsal_path	Temporo-Parietal	Temporo-Parieto_Occipital_Junction	0.167649
3	left	anterior	25	PSL	Temporo-Parietal	Temporo-Parietal	Language	dorsal_path	Temporo-Parietal	Temporo-Parieto_Occipital_Junction	-0.129127
4	left	anterior	25	PSL	Temporo-Parietal	Temporo-Parietal	Language	dorsal_path	Temporo-Parietal	Temporo-Parieto_Occipital_Junction	-0.217743
5	left	anterior	25	PSL	Temporo-Parietal	Temporo-Parietal	Language	dorsal_path	Temporo-Parietal	Temporo-Parieto_Occipital_Junction	0.236931
6	left	anterior	25	PSL	Temporo-Parietal	Temporo-Parietal	Language	dorsal_path	Temporo-Parietal	Temporo-Parieto_Occipital_Junction	0.410726
7	left	anterior	25	PSL	Temporo-Parietal	Temporo-Parietal	Language	dorsal_path	Temporo-Parietal	Temporo-Parieto_Occipital_Junction	0.489885
8	left	anterior	25	PSL	Temporo-Parietal	Temporo-Parietal	Language	dorsal_path	Temporo-Parietal	Temporo-Parieto_Occipital_Junction	0.758058
9	left	anterior	25	PSL	Temporo-Parietal	Temporo-Parietal	Language	dorsal_path	Temporo-Parietal	Temporo-Parieto_Occipital_Junction	0.393889
10	left	anterior	25	PSL	Temporo-Parietal	Temporo-Parietal	Language	dorsal_path	Temporo-Parietal	Temporo-Parieto_Occipital_Junction	0.512281
11	left	anterior	25	PSL	Temporo-Parietal	Temporo-Parietal	Language	dorsal_path	Temporo-Parietal	Temporo-Parieto_Occipital_Junction	0.00705306
12	left	anterior	25	PSL	Temporo-Parietal	Temporo-Parietal	Language	dorsal_path	Temporo-Parietal	Temporo-Parieto_Occipital_Junction	0.0956978
13	left	anterior	25	PSL	Temporo-Parietal	Temporo-Parietal	Language	dorsal_path	Temporo-Parietal	Temporo-Parieto_Occipital_Junction	0.127187
14	left	anterior	25	PSL	Temporo-Parietal	Temporo-Parietal	Language	dorsal_path	Temporo-Parietal	Temporo-Parieto_Occipital_Junction	0.399708
15	left	anterior	25	PSL	Temporo-Parietal	Temporo-Parietal	Language	dorsal_path	Temporo-Parietal	Temporo-Parieto_Occipital_Junction	0.719802
16	left	anterior	25	PSL	Temporo-Parietal	Temporo-Parietal	Language	dorsal_path	Temporo-Parietal	Temporo-Parieto_Occipital_Junction	0.127952
17	left	anterior	25	PSL	Temporo-Parietal	Temporo-Parietal	Language	dorsal_path	Temporo-Parietal	Temporo-Parieto_Occipital_Junction	0.408738
18	left	anterior	25	PSL	Temporo-Parietal	Temporo-Parietal	Language	dorsal_path	Temporo-Parietal	Temporo-Parieto_Occipital_Junction	0.7441
19	left	anterior	25	PSL	Temporo-Parietal	Temporo-Parietal	Language	dorsal_path	Temporo-Parietal	Temporo-Parieto_Occipital_Junction	-0.22268
20	left	anterior	25	PSL	Temporo-Parietal	Temporo-Parietal	Language	dorsal_path	Temporo-Parietal	Temporo-Parieto_Occipital_Junction	0.672633
21	left	anterior	25	PSL	Temporo-Parietal	Temporo-Parietal	Language	dorsal_path	Temporo-Parietal	Temporo-Parieto_Occipital_Junction	0.495502
22	left	anterior	25	PSL	Temporo-Parietal	Temporo-Parietal	Language	dorsal_path	Temporo-Parietal	Temporo-Parieto_Occipital_Junction	-0.186248
23	left	anterior	25	PSL	Temporo-Parietal	Temporo-Parietal	Language	dorsal_path	Temporo-Parietal	Temporo-Parieto_Occipital_Junction	0.707389
24	left	anterior	25	PSL	Temporo-Parietal	Temporo-Parietal	Language	dorsal_path	Temporo-Parietal	Temporo-Parieto_Occipital_Junction	0.325527
25	left	anterior	25	PSL	Temporo-Parietal	Temporo-Parietal	Language	dorsal_path	Temporo-Parietal	Temporo-Parieto_Occipital_Junction	0.459192
26	left	anterior	25	PSL	Temporo-Parietal	Temporo-Parietal	Language	dorsal_path	Temporo-Parietal	Temporo-Parieto_Occipital_Junction	0.17838
27	left	anterior	25	PSL	Temporo-Parietal	Temporo-Parietal	Language	dorsal_path	Temporo-Parietal	Temporo-Parieto_Occipital_Junction	0.0838455
28	left	anterior	25	PSL	Temporo-Parietal	Temporo-Parietal	Language	dorsal_path	Temporo-Parietal	Temporo-Parieto_Occipital_Junction	0.687094
29	left	anterior	25	PSL	Temporo-Parietal	Temporo-Parietal	Language	dorsal_path	Temporo-Parietal	Temporo-Parieto_Occipital_Junction	0.645743
30	left	anterior	25	PSL	Temporo-Parietal	Temporo-Parietal	Language	dorsal_path	Temporo-Parietal	Temporo-Parieto_Occipital_Junction	0.572525
31	left	anterior	25	PSL	Temporo-Parietal	Temporo-Parietal	Language	dorsal_path	Temporo-Parietal	Temporo-Parieto_Occipital_Junction	-0.0518195
1	right	anterior	25	PSL	Temporo-Parietal	Temporo-Parietal	Language	dorsal_path	Temporo-Parietal	Temporo-Parieto_Occipital_Junction	0.541225
2	right	anterior	25	PSL	Temporo-Parietal	Temporo-Parietal	Language	dorsal_path	Temporo-Parietal	Temporo-Parieto_Occipital_Junction	0.770757
3	right	anterior	25	PSL	Temporo-Parietal	Temporo-Parietal	Language	dorsal_path	Temporo-Parietal	Temporo-Parieto_Occipital_Junction	0.716179
4	right	anterior	25	PSL	Temporo-Parietal	Temporo-Parietal	Language	dorsal_path	Temporo-Parietal	Temporo-Parieto_Occipital_Junction	-0.125262
5	right	anterior	25	PSL	Temporo-Parietal	Temporo-Parietal	Language	dorsal_path	Temporo-Parietal	Temporo-Parieto_Occipital_Junction	0.0322919
6	right	anterior	25	PSL	Temporo-Parietal	Temporo-Parietal	Language	dorsal_path	Temporo-Parietal	Temporo-Parieto_Occipital_Junction	0.770528
7	right	anterior	25	PSL	Temporo-Parietal	Temporo-Parietal	Language	dorsal_path	Temporo-Parietal	Temporo-Parieto_Occipital_Junction	0.223503
8	right	anterior	25	PSL	Temporo-Parietal	Temporo-Parietal	Language	dorsal_path	Temporo-Parietal	Temporo-Parieto_Occipital_Junction	0.472105
9	right	anterior	25	PSL	Temporo-Parietal	Temporo-Parietal	Language	dorsal_path	Temporo-Parietal	Temporo-Parieto_Occipital_Junction	0.783213
10	right	anterior	25	PSL	Temporo-Parietal	Temporo-Parietal	Language	dorsal_path	Temporo-Parietal	Temporo-Parieto_Occipital_Junction	0.341531
11	right	anterior	25	PSL	Temporo-Parietal	Temporo-Parietal	Language	dorsal_path	Temporo-Parietal	Temporo-Parieto_Occipital_Junction	-0.0731316
12	right	anterior	25	PSL	Temporo-Parietal	Temporo-Parietal	Language	dorsal_path	Temporo-Parietal	Temporo-Parieto_Occipital_Junction	0.340119
13	right	anterior	25	PSL	Temporo-Parietal	Temporo-Parietal	Language	dorsal_path	Temporo-Parietal	Temporo-Parieto_Occipital_Junction	-0.190734
14	right	anterior	25	PSL	Temporo-Parietal	Temporo-Parietal	Language	dorsal_path	Temporo-Parietal	Temporo-Parieto_Occipital_Junction	0.498214
15	right	anterior	25	PSL	Temporo-Parietal	Temporo-Parietal	Language	dorsal_path	Temporo-Parietal	Temporo-Parieto_Occipital_Junction	0.230519
16	right	anterior	25	PSL	Temporo-Parietal	Temporo-Parietal	Language	dorsal_path	Temporo-Parietal	Temporo-Parieto_Occipital_Junction	-0.188664
17	right	anterior	25	PSL	Temporo-Parietal	Temporo-Parietal	Language	dorsal_path	Temporo-Parietal	Temporo-Parieto_Occipital_Junction	-0.171376
18	right	anterior	25	PSL	Temporo-Parietal	Temporo-Parietal	Language	dorsal_path	Temporo-Parietal	Temporo-Parieto_Occipital_Junction	0.0458167
19	right	anterior	25	PSL	Temporo-Parietal	Temporo-Parietal	Language	dorsal_path	Temporo-Parietal	Temporo-Parieto_Occipital_Junction	-0.177824
20	right	anterior	25	PSL	Temporo-Parietal	Temporo-Parietal	Language	dorsal_path	Temporo-Parietal	Temporo-Parieto_Occipital_Junction	0.426498
21	right	anterior	25	PSL	Temporo-Parietal	Temporo-Parietal	Language	dorsal_path	Temporo-Parietal	Temporo-Parieto_Occipital_Junction	0.316987
22	right	anterior	25	PSL	Temporo-Parietal	Temporo-Parietal	Language	dorsal_path	Temporo-Parietal	Temporo-Parieto_Occipital_Junction	-0.0161266
23	right	anterior	25	PSL	Temporo-Parietal	Temporo-Parietal	Language	dorsal_path	Temporo-Parietal	Temporo-Parieto_Occipital_Junction	0.566221
24	right	anterior	25	PSL	Temporo-Parietal	Temporo-Parietal	Language	dorsal_path	Temporo-Parietal	Temporo-Parieto_Occipital_Junction	0.316959
25	right	anterior	25	PSL	Temporo-Parietal	Temporo-Parietal	Language	dorsal_path	Temporo-Parietal	Temporo-Parieto_Occipital_Junction	0.447446
26	right	anterior	25	PSL	Temporo-Parietal	Temporo-Parietal	Language	dorsal_path	Temporo-Parietal	Temporo-Parieto_Occipital_Junction	0.487231
27	right	anterior	25	PSL	Temporo-Parietal	Temporo-Parietal	Language	dorsal_path	Temporo-Parietal	Temporo-Parieto_Occipital_Junction	0.220061
28	right	anterior	25	PSL	Temporo-Parietal	Temporo-Parietal	Language	dorsal_path	Temporo-Parietal	Temporo-Parieto_Occipital_Junction	0.577164
29	right	anterior	25	PSL	Temporo-Parietal	Temporo-Parietal	Language	dorsal_path	Temporo-Parietal	Temporo-Parieto_Occipital_Junction	0.225254
30	right	anterior	25	PSL	Temporo-Parietal	Temporo-Parietal	Language	dorsal_path	Temporo-Parietal	Temporo-Parieto_Occipital_Junction	0.460328
31	right	anterior	25	PSL	Temporo-Parietal	Temporo-Parietal	Language	dorsal_path	Temporo-Parietal	Temporo-Parieto_Occipital_Junction	0.132609
1	left	mid	25	PSL	Temporo-Parietal	Temporo-Parietal	Language	dorsal_path	Temporo-Parietal	Temporo-Parieto_Occipital_Junction	0.0547639
2	left	mid	25	PSL	Temporo-Parietal	Temporo-Parietal	Language	dorsal_path	Temporo-Parietal	Temporo-Parieto_Occipital_Junction	0.648367
3	left	mid	25	PSL	Temporo-Parietal	Temporo-Parietal	Language	dorsal_path	Temporo-Parietal	Temporo-Parieto_Occipital_Junction	0.0459025
4	left	mid	25	PSL	Temporo-Parietal	Temporo-Parietal	Language	dorsal_path	Temporo-Parietal	Temporo-Parieto_Occipital_Junction	0.554598
5	left	mid	25	PSL	Temporo-Parietal	Temporo-Parietal	Language	dorsal_path	Temporo-Parietal	Temporo-Parieto_Occipital_Junction	0.332397
6	left	mid	25	PSL	Temporo-Parietal	Temporo-Parietal	Language	dorsal_path	Temporo-Parietal	Temporo-Parieto_Occipital_Junction	0.0626581
7	left	mid	25	PSL	Temporo-Parietal	Temporo-Parietal	Language	dorsal_path	Temporo-Parietal	Temporo-Parieto_Occipital_Junction	0.431741
8	left	mid	25	PSL	Temporo-Parietal	Temporo-Parietal	Language	dorsal_path	Temporo-Parietal	Temporo-Parieto_Occipital_Junction	0.212031
9	left	mid	25	PSL	Temporo-Parietal	Temporo-Parietal	Language	dorsal_path	Temporo-Parietal	Temporo-Parieto_Occipital_Junction	0.557395
10	left	mid	25	PSL	Temporo-Parietal	Temporo-Parietal	Language	dorsal_path	Temporo-Parietal	Temporo-Parieto_Occipital_Junction	0.414798
11	left	mid	25	PSL	Temporo-Parietal	Temporo-Parietal	Language	dorsal_path	Temporo-Parietal	Temporo-Parieto_Occipital_Junction	0.467652
12	left	mid	25	PSL	Temporo-Parietal	Temporo-Parietal	Language	dorsal_path	Temporo-Parietal	Temporo-Parieto_Occipital_Junction	0.585684
13	left	mid	25	PSL	Temporo-Parietal	Temporo-Parietal	Language	dorsal_path	Temporo-Parietal	Temporo-Parieto_Occipital_Junction	-0.294098
14	left	mid	25	PSL	Temporo-Parietal	Temporo-Parietal	Language	dorsal_path	Temporo-Parietal	Temporo-Parieto_Occipital_Junction	0.27391
15	left	mid	25	PSL	Temporo-Parietal	Temporo-Parietal	Language	dorsal_path	Temporo-Parietal	Temporo-Parieto_Occipital_Junction	0.53431
16	left	mid	25	PSL	Temporo-Parietal	Temporo-Parietal	Language	dorsal_path	Temporo-Parietal	Temporo-Parieto_Occipital_Junction	0.228863
17	left	mid	25	PSL	Temporo-Parietal	Temporo-Parietal	Language	dorsal_path	Temporo-Parietal	Temporo-Parieto_Occipital_Junction	-0.0911018
18	left	mid	25	PSL	Temporo-Parietal	Temporo-Parietal	Language	dorsal_path	Temporo-Parietal	Temporo-Parieto_Occipital_Junction	0.529129
19	left	mid	25	PSL	Temporo-Parietal	Temporo-Parietal	Language	dorsal_path	Temporo-Parietal	Temporo-Parieto_Occipital_Junction	0.541538
20	left	mid	25	PSL	Temporo-Parietal	Temporo-Parietal	Language	dorsal_path	Temporo-Parietal	Temporo-Parieto_Occipital_Junction	0.251229
21	left	mid	25	PSL	Temporo-Parietal	Temporo-Parietal	Language	dorsal_path	Temporo-Parietal	Temporo-Parieto_Occipital_Junction	0.144665
22	left	mid	25	PSL	Temporo-Parietal	Temporo-Parietal	Language	dorsal_path	Temporo-Parietal	Temporo-Parieto_Occipital_Junction	0.148699
23	left	mid	25	PSL	Temporo-Parietal	Temporo-Parietal	Language	dorsal_path	Temporo-Parietal	Temporo-Parieto_Occipital_Junction	0.616658
24	left	mid	25	PSL	Temporo-Parietal	Temporo-Parietal	Language	dorsal_path	Temporo-Parietal	Temporo-Parieto_Occipital_Junction	-0.0365814
25	left	mid	25	PSL	Temporo-Parietal	Temporo-Parietal	Language	dorsal_path	Temporo-Parietal	Temporo-Parieto_Occipital_Junction	0.342068
26	left	mid	25	PSL	Temporo-Parietal	Temporo-Parietal	Language	dorsal_path	Temporo-Parietal	Temporo-Parieto_Occipital_Junction	0.0517561
27	left	mid	25	PSL	Temporo-Parietal	Temporo-Parietal	Language	dorsal_path	Temporo-Parietal	Temporo-Parieto_Occipital_Junction	0.528675
28	left	mid	25	PSL	Temporo-Parietal	Temporo-Parietal	Language	dorsal_path	Temporo-Parietal	Temporo-Parieto_Occipital_Junction	0.596525
29	left	mid	25	PSL	Temporo-Parietal	Temporo-Parietal	Language	dorsal_path	Temporo-Parietal	Temporo-Parieto_Occipital_Junction	0.0965902
30	left	mid	25	PSL	Temporo-Parietal	Temporo-Parietal	Language	dorsal_path	Temporo-Parietal	Temporo-Parieto_Occipital_Junction	-0.0246445
31	left	mid	25	PSL	Temporo-Parietal	Temporo-Parietal	Language	dorsal_path	Temporo-Parietal	Temporo-Parieto_Occipital_Junction	0.479747
1	right	mid	25	PSL	Temporo-Parietal	Temporo-Parietal	Language	dorsal_path	Temporo-Parietal	Temporo-Parieto_Occipital_Junction	0.737235
2	right	mid	25	PSL	Temporo-Parietal	Temporo-Parietal	Language	dorsal_path	Temporo-Parietal	Temporo-Parieto_Occipital_Junction	0.430488
3	right	mid	25	PSL	Temporo-Parietal	Temporo-Parietal	Language	dorsal_path	Temporo-Parietal	Temporo-Parieto_Occipital_Junction	-0.206817
4	right	mid	25	PSL	Temporo-Parietal	Temporo-Parietal	Language	dorsal_path	Temporo-Parietal	Temporo-Parieto_Occipital_Junction	0.23114
5	right	mid	25	PSL	Temporo-Parietal	Temporo-Parietal	Language	dorsal_path	Temporo-Parietal	Temporo-Parieto_Occipital_Junction	0.758891
6	right	mid	25	PSL	Temporo-Parietal	Temporo-Parietal	Language	dorsal_path	Temporo-Parietal	Temporo-Parieto_Occipital_Junction	0.243867
7	right	mid	25	PSL	Temporo-Parietal	Temporo-Parietal	Language	dorsal_path	Temporo-Parietal	Temporo-Parieto_Occipital_Junction	0.00877244
8	right	mid	25	PSL	Temporo-Parietal	Temporo-Parietal	Language	dorsal_path	Temporo-Parietal	Temporo-Parieto_Occipital_Junction	0.417385
9	right	mid	25	PSL	Temporo-Parietal	Temporo-Parietal	Language	dorsal_path	Temporo-Parietal	Temporo-Parieto_Occipital_Junction	0.395601
10	right	mid	25	PSL	Temporo-Parietal	Temporo-Parietal	Language	dorsal_path	Temporo-Parietal	Temporo-Parieto_Occipital_Junction	0.590334
11	right	mid	25	PSL	Temporo-Parietal	Temporo-Parietal	Language	dorsal_path	Temporo-Parietal	Temporo-Parieto_Occipital_Junction	0.592355
12	right	mid	25	PSL	Temporo-Parietal	Temporo-Parietal	Language	dorsal_path	Temporo-Parietal	Temporo-Parieto_Occipital_Junction	0.673037
13	right	mid	25	PSL	Temporo-Parietal	Temporo-Parietal	Language	dorsal_path	Temporo-Parietal	Temporo-Parieto_Occipital_Junction	0.801782
14	right	mid	25	PSL	Temporo-Parietal	Temporo-Parietal	Language	dorsal_path	Temporo-Parietal	Temporo-Parieto_Occipital_Junction	0.683123
15	right	mid	25	PSL	Temporo-Parietal	Temporo-Parietal	Language	dorsal_path	Temporo-Parietal	Temporo-Parieto_Occipital_Junction	0.707137
16	right	mid	25	PSL	Temporo-Parietal	Temporo-Parietal	Language	dorsal_path	Temporo-Parietal	Temporo-Parieto_Occipital_Junction	0.618822
17	right	mid	25	PSL	Temporo-Parietal	Temporo-Parietal	Language	dorsal_path	Temporo-Parietal	Temporo-Parieto_Occipital_Junction	0.739172
18	right	mid	25	PSL	Temporo-Parietal	Temporo-Parietal	Language	dorsal_path	Temporo-Parietal	Temporo-Parieto_Occipital_Junction	0.59181
19	right	mid	25	PSL	Temporo-Parietal	Temporo-Parietal	Language	dorsal_path	Temporo-Parietal	Temporo-Parieto_Occipital_Junction	0.821151
20	right	mid	25	PSL	Temporo-Parietal	Temporo-Parietal	Language	dorsal_path	Temporo-Parietal	Temporo-Parieto_Occipital_Junction	0.537332
21	right	mid	25	PSL	Temporo-Parietal	Temporo-Parietal	Language	dorsal_path	Temporo-Parietal	Temporo-Parieto_Occipital_Junction	0.650098
22	right	mid	25	PSL	Temporo-Parietal	Temporo-Parietal	Language	dorsal_path	Temporo-Parietal	Temporo-Parieto_Occipital_Junction	0.664531
23	right	mid	25	PSL	Temporo-Parietal	Temporo-Parietal	Language	dorsal_path	Temporo-Parietal	Temporo-Parieto_Occipital_Junction	0.62304
24	right	mid	25	PSL	Temporo-Parietal	Temporo-Parietal	Language	dorsal_path	Temporo-Parietal	Temporo-Parieto_Occipital_Junction	0.508321
25	right	mid	25	PSL	Temporo-Parietal	Temporo-Parietal	Language	dorsal_path	Temporo-Parietal	Temporo-Parieto_Occipital_Junction	0.13576
26	right	mid	25	PSL	Temporo-Parietal	Temporo-Parietal	Language	dorsal_path	Temporo-Parietal	Temporo-Parieto_Occipital_Junction	-0.0309767
27	right	mid	25	PSL	Temporo-Parietal	Temporo-Parietal	Language	dorsal_path	Temporo-Parietal	Temporo-Parieto_Occipital_Junction	0.67704
28	right	mid	25	PSL	Temporo-Parietal	Temporo-Parietal	Language	dorsal_path	Temporo-Parietal	Temporo-Parieto_Occipital_Junction	0.389361
29	right	mid	25	PSL	Temporo-Parietal	Temporo-Parietal	Language	dorsal_path	Temporo-Parietal	Temporo-Parieto_Occipital_Junction	0.541391
30	right	mid	25	PSL	Temporo-Parietal	Temporo-Parietal	Language	dorsal_path	Temporo-Parietal	Temporo-Parieto_Occipital_Junction	0.491316
31	right	mid	25	PSL	Temporo-Parietal	Temporo-Parietal	Language	dorsal_path	Temporo-Parietal	Temporo-Parieto_Occipital_Junction	0.0130556
1	left	posterior	25	PSL	Temporo-Parietal	Temporo-Parietal	Language	dorsal_path	Temporo-Parietal	Temporo-Parieto_Occipital_Junction	0.37387
2	left	posterior	25	PSL	Temporo-Parietal	Temporo-Parietal	Language	dorsal_path	Temporo-Parietal	Temporo-Parieto_Occipital_Junction	0.148175
3	left	posterior	25	PSL	Temporo-Parietal	Temporo-Parietal	Language	dorsal_path	Temporo-Parietal	Temporo-Parieto_Occipital_Junction	0.152753
4	left	posterior	25	PSL	Temporo-Parietal	Temporo-Parietal	Language	dorsal_path	Temporo-Parietal	Temporo-Parieto_Occipital_Junction	-0.408858
5	left	posterior	25	PSL	Temporo-Parietal	Temporo-Parietal	Language	dorsal_path	Temporo-Parietal	Temporo-Parieto_Occipital_Junction	-0.0372101
6	left	posterior	25	PSL	Temporo-Parietal	Temporo-Parietal	Language	dorsal_path	Temporo-Parietal	Temporo-Parieto_Occipital_Junction	0.407028
7	left	posterior	25	PSL	Temporo-Parietal	Temporo-Parietal	Language	dorsal_path	Temporo-Parietal	Temporo-Parieto_Occipital_Junction	0.109615
8	left	posterior	25	PSL	Temporo-Parietal	Temporo-Parietal	Language	dorsal_path	Temporo-Parietal	Temporo-Parieto_Occipital_Junction	0.165931
9	left	posterior	25	PSL	Temporo-Parietal	Temporo-Parietal	Language	dorsal_path	Temporo-Parietal	Temporo-Parieto_Occipital_Junction	0.444079
10	left	posterior	25	PSL	Temporo-Parietal	Temporo-Parietal	Language	dorsal_path	Temporo-Parietal	Temporo-Parieto_Occipital_Junction	-0.0769868
11	left	posterior	25	PSL	Temporo-Parietal	Temporo-Parietal	Language	dorsal_path	Temporo-Parietal	Temporo-Parieto_Occipital_Junction	0.292606
12	left	posterior	25	PSL	Temporo-Parietal	Temporo-Parietal	Language	dorsal_path	Temporo-Parietal	Temporo-Parieto_Occipital_Junction	0.492593
13	left	posterior	25	PSL	Temporo-Parietal	Temporo-Parietal	Language	dorsal_path	Temporo-Parietal	Temporo-Parieto_Occipital_Junction	0.55612
14	left	posterior	25	PSL	Temporo-Parietal	Temporo-Parietal	Language	dorsal_path	Temporo-Parietal	Temporo-Parieto_Occipital_Junction	0.446341
15	left	posterior	25	PSL	Temporo-Parietal	Temporo-Parietal	Language	dorsal_path	Temporo-Parietal	Temporo-Parieto_Occipital_Junction	-0.0342608
16	left	posterior	25	PSL	Temporo-Parietal	Temporo-Parietal	Language	dorsal_path	Temporo-Parietal	Temporo-Parieto_Occipital_Junction	-0.142548
17	left	posterior	25	PSL	Temporo-Parietal	Temporo-Parietal	Language	dorsal_path	Temporo-Parietal	Temporo-Parieto_Occipital_Junction	-0.0739351
18	left	posterior	25	PSL	Temporo-Parietal	Temporo-Parietal	Language	dorsal_path	Temporo-Parietal	Temporo-Parieto_Occipital_Junction	-0.461836
19	left	posterior	25	PSL	Temporo-Parietal	Temporo-Parietal	Language	dorsal_path	Temporo-Parietal	Temporo-Parieto_Occipital_Junction	-0.179051
20	left	posterior	25	PSL	Temporo-Parietal	Temporo-Parietal	Language	dorsal_path	Temporo-Parietal	Temporo-Parieto_Occipital_Junction	0.311942
21	left	posterior	25	PSL	Temporo-Parietal	Temporo-Parietal	Language	dorsal_path	Temporo-Parietal	Temporo-Parieto_Occipital_Junction	0.124669
22	left	posterior	25	PSL	Temporo-Parietal	Temporo-Parietal	Language	dorsal_path	Temporo-Parietal	Temporo-Parieto_Occipital_Junction	0.662788
23	left	posterior	25	PSL	Temporo-Parietal	Temporo-Parietal	Language	dorsal_path	Temporo-Parietal	Temporo-Parieto_Occipital_Junction	0.330626
24	left	posterior	25	PSL	Temporo-Parietal	Temporo-Parietal	Language	dorsal_path	Temporo-Parietal	Temporo-Parieto_Occipital_Junction	0.100977
25	left	posterior	25	PSL	Temporo-Parietal	Temporo-Parietal	Language	dorsal_path	Temporo-Parietal	Temporo-Parieto_Occipital_Junction	0.304027
26	left	posterior	25	PSL	Temporo-Parietal	Temporo-Parietal	Language	dorsal_path	Temporo-Parietal	Temporo-Parieto_Occipital_Junction	0.324812
27	left	posterior	25	PSL	Temporo-Parietal	Temporo-Parietal	Language	dorsal_path	Temporo-Parietal	Temporo-Parieto_Occipital_Junction	0.307542
28	left	posterior	25	PSL	Temporo-Parietal	Temporo-Parietal	Language	dorsal_path	Temporo-Parietal	Temporo-Parieto_Occipital_Junction	0.366231
29	left	posterior	25	PSL	Temporo-Parietal	Temporo-Parietal	Language	dorsal_path	Temporo-Parietal	Temporo-Parieto_Occipital_Junction	0.397576
30	left	posterior	25	PSL	Temporo-Parietal	Temporo-Parietal	Language	dorsal_path	Temporo-Parietal	Temporo-Parieto_Occipital_Junction	-0.029681
31	left	posterior	25	PSL	Temporo-Parietal	Temporo-Parietal	Language	dorsal_path	Temporo-Parietal	Temporo-Parieto_Occipital_Junction	0.558296
1	right	posterior	25	PSL	Temporo-Parietal	Temporo-Parietal	Language	dorsal_path	Temporo-Parietal	Temporo-Parieto_Occipital_Junction	0.195811
2	right	posterior	25	PSL	Temporo-Parietal	Temporo-Parietal	Language	dorsal_path	Temporo-Parietal	Temporo-Parieto_Occipital_Junction	0.277247
3	right	posterior	25	PSL	Temporo-Parietal	Temporo-Parietal	Language	dorsal_path	Temporo-Parietal	Temporo-Parieto_Occipital_Junction	0.242085
4	right	posterior	25	PSL	Temporo-Parietal	Temporo-Parietal	Language	dorsal_path	Temporo-Parietal	Temporo-Parieto_Occipital_Junction	0.587883
5	right	posterior	25	PSL	Temporo-Parietal	Temporo-Parietal	Language	dorsal_path	Temporo-Parietal	Temporo-Parieto_Occipital_Junction	-0.243357
6	right	posterior	25	PSL	Temporo-Parietal	Temporo-Parietal	Language	dorsal_path	Temporo-Parietal	Temporo-Parieto_Occipital_Junction	0.317898
7	right	posterior	25	PSL	Temporo-Parietal	Temporo-Parietal	Language	dorsal_path	Temporo-Parietal	Temporo-Parieto_Occipital_Junction	0.685502
8	right	posterior	25	PSL	Temporo-Parietal	Temporo-Parietal	Language	dorsal_path	Temporo-Parietal	Temporo-Parieto_Occipital_Junction	0.151142
9	right	posterior	25	PSL	Temporo-Parietal	Temporo-Parietal	Language	dorsal_path	Temporo-Parietal	Temporo-Parieto_Occipital_Junction	0.4481
10	right	posterior	25	PSL	Temporo-Parietal	Temporo-Parietal	Language	dorsal_path	Temporo-Parietal	Temporo-Parieto_Occipital_Junction	0.439672
11	right	posterior	25	PSL	Temporo-Parietal	Temporo-Parietal	Language	dorsal_path	Temporo-Parietal	Temporo-Parieto_Occipital_Junction	-0.153448
12	right	posterior	25	PSL	Temporo-Parietal	Temporo-Parietal	Language	dorsal_path	Temporo-Parietal	Temporo-Parieto_Occipital_Junction	0.306656
13	right	posterior	25	PSL	Temporo-Parietal	Temporo-Parietal	Language	dorsal_path	Temporo-Parietal	Temporo-Parieto_Occipital_Junction	0.604841
14	right	posterior	25	PSL	Temporo-Parietal	Temporo-Parietal	Language	dorsal_path	Temporo-Parietal	Temporo-Parieto_Occipital_Junction	0.679796
15	right	posterior	25	PSL	Temporo-Parietal	Temporo-Parietal	Language	dorsal_path	Temporo-Parietal	Temporo-Parieto_Occipital_Junction	0.222285
16	right	posterior	25	PSL	Temporo-Parietal	Temporo-Parietal	Language	dorsal_path	Temporo-Parietal	Temporo-Parieto_Occipital_Junction	0.226095
17	right	posterior	25	PSL	Temporo-Parietal	Temporo-Parietal	Language	dorsal_path	Temporo-Parietal	Temporo-Parieto_Occipital_Junction	0.217912
18	right	posterior	25	PSL	Temporo-Parietal	Temporo-Parietal	Language	dorsal_path	Temporo-Parietal	Temporo-Parieto_Occipital_Junction	0.118567
19	right	posterior	25	PSL	Temporo-Parietal	Temporo-Parietal	Language	dorsal_path	Temporo-Parietal	Temporo-Parieto_Occipital_Junction	0.542997
20	right	posterior	25	PSL	Temporo-Parietal	Temporo-Parietal	Language	dorsal_path	Temporo-Parietal	Temporo-Parieto_Occipital_Junction	0.557636
21	right	posterior	25	PSL	Temporo-Parietal	Temporo-Parietal	Language	dorsal_path	Temporo-Parietal	Temporo-Parieto_Occipital_Junction	0.297741
22	right	posterior	25	PSL	Temporo-Parietal	Temporo-Parietal	Language	dorsal_path	Temporo-Parietal	Temporo-Parieto_Occipital_Junction	0.582838
23	right	posterior	25	PSL	Temporo-Parietal	Temporo-Parietal	Language	dorsal_path	Temporo-Parietal	Temporo-Parieto_Occipital_Junction	-0.160141
24	right	posterior	25	PSL	Temporo-Parietal	Temporo-Parietal	Language	dorsal_path	Temporo-Parietal	Temporo-Parieto_Occipital_Junction	0.521715
25	right	posterior	25	PSL	Temporo-Parietal	Temporo-Parietal	Language	dorsal_path	Temporo-Parietal	Temporo-Parieto_Occipital_Junction	0.229214
26	right	posterior	25	PSL	Temporo-Parietal	Temporo-Parietal	Language	dorsal_path	Temporo-Parietal	Temporo-Parieto_Occipital_Junction	0.66873
27	right	posterior	25	PSL	Temporo-Parietal	Temporo-Parietal	Language	dorsal_path	Temporo-Parietal	Temporo-Parieto_Occipital_Junction	0.550627
28	right	posterior	25	PSL	Temporo-Parietal	Temporo-Parietal	Language	dorsal_path	Temporo-Parietal	Temporo-Parieto_Occipital_Junction	0.522222
29	right	posterior	25	PSL	Temporo-Parietal	Temporo-Parietal	Language	dorsal_path	Temporo-Parietal	Temporo-Parieto_Occipital_Junction	0.626211
30	right	posterior	25	PSL	Temporo-Parietal	Temporo-Parietal	Language	dorsal_path	Temporo-Parietal	Temporo-Parieto_Occipital_Junction	0.719394
31	right	posterior	25	PSL	Temporo-Parietal	Temporo-Parietal	Language	dorsal_path	Temporo-Parietal	Temporo-Parieto_Occipital_Junction	0.393058
1	left	anterior	28	STV	Temporo-Parietal	Temporo-Parietal	Language	dorsal_path	Temporo-Parietal	Temporo-Parieto-Occipital_Junction	0.2381
2	left	anterior	28	STV	Temporo-Parietal	Temporo-Parietal	Language	dorsal_path	Temporo-Parietal	Temporo-Parieto-Occipital_Junction	0.337246
3	left	anterior	28	STV	Temporo-Parietal	Temporo-Parietal	Language	dorsal_path	Temporo-Parietal	Temporo-Parieto-Occipital_Junction	0.027075
4	left	anterior	28	STV	Temporo-Parietal	Temporo-Parietal	Language	dorsal_path	Temporo-Parietal	Temporo-Parieto-Occipital_Junction	0.445202
5	left	anterior	28	STV	Temporo-Parietal	Temporo-Parietal	Language	dorsal_path	Temporo-Parietal	Temporo-Parieto-Occipital_Junction	0.374198
6	left	anterior	28	STV	Temporo-Parietal	Temporo-Parietal	Language	dorsal_path	Temporo-Parietal	Temporo-Parieto-Occipital_Junction	0.619234
7	left	anterior	28	STV	Temporo-Parietal	Temporo-Parietal	Language	dorsal_path	Temporo-Parietal	Temporo-Parieto-Occipital_Junction	0.675679
8	left	anterior	28	STV	Temporo-Parietal	Temporo-Parietal	Language	dorsal_path	Temporo-Parietal	Temporo-Parieto-Occipital_Junction	0.585855
9	left	anterior	28	STV	Temporo-Parietal	Temporo-Parietal	Language	dorsal_path	Temporo-Parietal	Temporo-Parieto-Occipital_Junction	0.415808
10	left	anterior	28	STV	Temporo-Parietal	Temporo-Parietal	Language	dorsal_path	Temporo-Parietal	Temporo-Parieto-Occipital_Junction	0.215061
11	left	anterior	28	STV	Temporo-Parietal	Temporo-Parietal	Language	dorsal_path	Temporo-Parietal	Temporo-Parieto-Occipital_Junction	-0.412338
12	left	anterior	28	STV	Temporo-Parietal	Temporo-Parietal	Language	dorsal_path	Temporo-Parietal	Temporo-Parieto-Occipital_Junction	0.404104
13	left	anterior	28	STV	Temporo-Parietal	Temporo-Parietal	Language	dorsal_path	Temporo-Parietal	Temporo-Parieto-Occipital_Junction	0.347516
14	left	anterior	28	STV	Temporo-Parietal	Temporo-Parietal	Language	dorsal_path	Temporo-Parietal	Temporo-Parieto-Occipital_Junction	0.137361
15	left	anterior	28	STV	Temporo-Parietal	Temporo-Parietal	Language	dorsal_path	Temporo-Parietal	Temporo-Parieto-Occipital_Junction	0.384502
16	left	anterior	28	STV	Temporo-Parietal	Temporo-Parietal	Language	dorsal_path	Temporo-Parietal	Temporo-Parieto-Occipital_Junction	0.231229
17	left	anterior	28	STV	Temporo-Parietal	Temporo-Parietal	Language	dorsal_path	Temporo-Parietal	Temporo-Parieto-Occipital_Junction	0.586823
18	left	anterior	28	STV	Temporo-Parietal	Temporo-Parietal	Language	dorsal_path	Temporo-Parietal	Temporo-Parieto-Occipital_Junction	-0.0753605
19	left	anterior	28	STV	Temporo-Parietal	Temporo-Parietal	Language	dorsal_path	Temporo-Parietal	Temporo-Parieto-Occipital_Junction	0.13635
20	left	anterior	28	STV	Temporo-Parietal	Temporo-Parietal	Language	dorsal_path	Temporo-Parietal	Temporo-Parieto-Occipital_Junction	0.48837
21	left	anterior	28	STV	Temporo-Parietal	Temporo-Parietal	Language	dorsal_path	Temporo-Parietal	Temporo-Parieto-Occipital_Junction	0.213125
22	left	anterior	28	STV	Temporo-Parietal	Temporo-Parietal	Language	dorsal_path	Temporo-Parietal	Temporo-Parieto-Occipital_Junction	0.0214934
23	left	anterior	28	STV	Temporo-Parietal	Temporo-Parietal	Language	dorsal_path	Temporo-Parietal	Temporo-Parieto-Occipital_Junction	0.390364
24	left	anterior	28	STV	Temporo-Parietal	Temporo-Parietal	Language	dorsal_path	Temporo-Parietal	Temporo-Parieto-Occipital_Junction	0.310384
25	left	anterior	28	STV	Temporo-Parietal	Temporo-Parietal	Language	dorsal_path	Temporo-Parietal	Temporo-Parieto-Occipital_Junction	0.275103
26	left	anterior	28	STV	Temporo-Parietal	Temporo-Parietal	Language	dorsal_path	Temporo-Parietal	Temporo-Parieto-Occipital_Junction	0.15682
27	left	anterior	28	STV	Temporo-Parietal	Temporo-Parietal	Language	dorsal_path	Temporo-Parietal	Temporo-Parieto-Occipital_Junction	0.447753
28	left	anterior	28	STV	Temporo-Parietal	Temporo-Parietal	Language	dorsal_path	Temporo-Parietal	Temporo-Parieto-Occipital_Junction	0.329387
29	left	anterior	28	STV	Temporo-Parietal	Temporo-Parietal	Language	dorsal_path	Temporo-Parietal	Temporo-Parieto-Occipital_Junction	0.592723
30	left	anterior	28	STV	Temporo-Parietal	Temporo-Parietal	Language	dorsal_path	Temporo-Parietal	Temporo-Parieto-Occipital_Junction	0.615711
31	left	anterior	28	STV	Temporo-Parietal	Temporo-Parietal	Language	dorsal_path	Temporo-Parietal	Temporo-Parieto-Occipital_Junction	-0.0315909
1	right	anterior	28	STV	Temporo-Parietal	Temporo-Parietal	Language	dorsal_path	Temporo-Parietal	Temporo-Parieto-Occipital_Junction	0.427569
2	right	anterior	28	STV	Temporo-Parietal	Temporo-Parietal	Language	dorsal_path	Temporo-Parietal	Temporo-Parieto-Occipital_Junction	0.251742
3	right	anterior	28	STV	Temporo-Parietal	Temporo-Parietal	Language	dorsal_path	Temporo-Parietal	Temporo-Parieto-Occipital_Junction	0.518186
4	right	anterior	28	STV	Temporo-Parietal	Temporo-Parietal	Language	dorsal_path	Temporo-Parietal	Temporo-Parieto-Occipital_Junction	0.424807
5	right	anterior	28	STV	Temporo-Parietal	Temporo-Parietal	Language	dorsal_path	Temporo-Parietal	Temporo-Parieto-Occipital_Junction	-0.178388
6	right	anterior	28	STV	Temporo-Parietal	Temporo-Parietal	Language	dorsal_path	Temporo-Parietal	Temporo-Parieto-Occipital_Junction	0.587937
7	right	anterior	28	STV	Temporo-Parietal	Temporo-Parietal	Language	dorsal_path	Temporo-Parietal	Temporo-Parieto-Occipital_Junction	0.0537933
8	right	anterior	28	STV	Temporo-Parietal	Temporo-Parietal	Language	dorsal_path	Temporo-Parietal	Temporo-Parieto-Occipital_Junction	0.388165
9	right	anterior	28	STV	Temporo-Parietal	Temporo-Parietal	Language	dorsal_path	Temporo-Parietal	Temporo-Parieto-Occipital_Junction	0.55191
10	right	anterior	28	STV	Temporo-Parietal	Temporo-Parietal	Language	dorsal_path	Temporo-Parietal	Temporo-Parieto-Occipital_Junction	0.579115
11	right	anterior	28	STV	Temporo-Parietal	Temporo-Parietal	Language	dorsal_path	Temporo-Parietal	Temporo-Parieto-Occipital_Junction	-0.0234087
12	right	anterior	28	STV	Temporo-Parietal	Temporo-Parietal	Language	dorsal_path	Temporo-Parietal	Temporo-Parieto-Occipital_Junction	-0.0282408
13	right	anterior	28	STV	Temporo-Parietal	Temporo-Parietal	Language	dorsal_path	Temporo-Parietal	Temporo-Parieto-Occipital_Junction	-0.1875
14	right	anterior	28	STV	Temporo-Parietal	Temporo-Parietal	Language	dorsal_path	Temporo-Parietal	Temporo-Parieto-Occipital_Junction	-0.153339
15	right	anterior	28	STV	Temporo-Parietal	Temporo-Parietal	Language	dorsal_path	Temporo-Parietal	Temporo-Parieto-Occipital_Junction	0.305621
16	right	anterior	28	STV	Temporo-Parietal	Temporo-Parietal	Language	dorsal_path	Temporo-Parietal	Temporo-Parieto-Occipital_Junction	0.0957233
17	right	anterior	28	STV	Temporo-Parietal	Temporo-Parietal	Language	dorsal_path	Temporo-Parietal	Temporo-Parieto-Occipital_Junction	-0.083208
18	right	anterior	28	STV	Temporo-Parietal	Temporo-Parietal	Language	dorsal_path	Temporo-Parietal	Temporo-Parieto-Occipital_Junction	0.198989
19	right	anterior	28	STV	Temporo-Parietal	Temporo-Parietal	Language	dorsal_path	Temporo-Parietal	Temporo-Parieto-Occipital_Junction	-0.133894
20	right	anterior	28	STV	Temporo-Parietal	Temporo-Parietal	Language	dorsal_path	Temporo-Parietal	Temporo-Parieto-Occipital_Junction	0.129637
21	right	anterior	28	STV	Temporo-Parietal	Temporo-Parietal	Language	dorsal_path	Temporo-Parietal	Temporo-Parieto-Occipital_Junction	0.491614
22	right	anterior	28	STV	Temporo-Parietal	Temporo-Parietal	Language	dorsal_path	Temporo-Parietal	Temporo-Parieto-Occipital_Junction	0.0235323
23	right	anterior	28	STV	Temporo-Parietal	Temporo-Parietal	Language	dorsal_path	Temporo-Parietal	Temporo-Parieto-Occipital_Junction	0.423245
24	right	anterior	28	STV	Temporo-Parietal	Temporo-Parietal	Language	dorsal_path	Temporo-Parietal	Temporo-Parieto-Occipital_Junction	0.317611
25	right	anterior	28	STV	Temporo-Parietal	Temporo-Parietal	Language	dorsal_path	Temporo-Parietal	Temporo-Parieto-Occipital_Junction	0.682214
26	right	anterior	28	STV	Temporo-Parietal	Temporo-Parietal	Language	dorsal_path	Temporo-Parietal	Temporo-Parieto-Occipital_Junction	0.375857
27	right	anterior	28	STV	Temporo-Parietal	Temporo-Parietal	Language	dorsal_path	Temporo-Parietal	Temporo-Parieto-Occipital_Junction	0.465965
28	right	anterior	28	STV	Temporo-Parietal	Temporo-Parietal	Language	dorsal_path	Temporo-Parietal	Temporo-Parieto-Occipital_Junction	0.663832
29	right	anterior	28	STV	Temporo-Parietal	Temporo-Parietal	Language	dorsal_path	Temporo-Parietal	Temporo-Parieto-Occipital_Junction	-0.0459944
30	right	anterior	28	STV	Temporo-Parietal	Temporo-Parietal	Language	dorsal_path	Temporo-Parietal	Temporo-Parieto-Occipital_Junction	0.43312
31	right	anterior	28	STV	Temporo-Parietal	Temporo-Parietal	Language	dorsal_path	Temporo-Parietal	Temporo-Parieto-Occipital_Junction	0.280986
1	left	mid	28	STV	Temporo-Parietal	Temporo-Parietal	Language	dorsal_path	Temporo-Parietal	Temporo-Parieto-Occipital_Junction	0.235654
2	left	mid	28	STV	Temporo-Parietal	Temporo-Parietal	Language	dorsal_path	Temporo-Parietal	Temporo-Parieto-Occipital_Junction	0.356869
3	left	mid	28	STV	Temporo-Parietal	Temporo-Parietal	Language	dorsal_path	Temporo-Parietal	Temporo-Parieto-Occipital_Junction	-0.131881
4	left	mid	28	STV	Temporo-Parietal	Temporo-Parietal	Language	dorsal_path	Temporo-Parietal	Temporo-Parieto-Occipital_Junction	0.435734
5	left	mid	28	STV	Temporo-Parietal	Temporo-Parietal	Language	dorsal_path	Temporo-Parietal	Temporo-Parieto-Occipital_Junction	0.0184625
6	left	mid	28	STV	Temporo-Parietal	Temporo-Parietal	Language	dorsal_path	Temporo-Parietal	Temporo-Parieto-Occipital_Junction	-0.103699
7	left	mid	28	STV	Temporo-Parietal	Temporo-Parietal	Language	dorsal_path	Temporo-Parietal	Temporo-Parieto-Occipital_Junction	0.529634
8	left	mid	28	STV	Temporo-Parietal	Temporo-Parietal	Language	dorsal_path	Temporo-Parietal	Temporo-Parieto-Occipital_Junction	0.184034
9	left	mid	28	STV	Temporo-Parietal	Temporo-Parietal	Language	dorsal_path	Temporo-Parietal	Temporo-Parieto-Occipital_Junction	0.494588
10	left	mid	28	STV	Temporo-Parietal	Temporo-Parietal	Language	dorsal_path	Temporo-Parietal	Temporo-Parieto-Occipital_Junction	0.276877
11	left	mid	28	STV	Temporo-Parietal	Temporo-Parietal	Language	dorsal_path	Temporo-Parietal	Temporo-Parieto-Occipital_Junction	-0.152863
12	left	mid	28	STV	Temporo-Parietal	Temporo-Parietal	Language	dorsal_path	Temporo-Parietal	Temporo-Parieto-Occipital_Junction	-0.0180953
13	left	mid	28	STV	Temporo-Parietal	Temporo-Parietal	Language	dorsal_path	Temporo-Parietal	Temporo-Parieto-Occipital_Junction	-0.17398
14	left	mid	28	STV	Temporo-Parietal	Temporo-Parietal	Language	dorsal_path	Temporo-Parietal	Temporo-Parieto-Occipital_Junction	-0.047064
15	left	mid	28	STV	Temporo-Parietal	Temporo-Parietal	Language	dorsal_path	Temporo-Parietal	Temporo-Parieto-Occipital_Junction	0.31037
16	left	mid	28	STV	Temporo-Parietal	Temporo-Parietal	Language	dorsal_path	Temporo-Parietal	Temporo-Parieto-Occipital_Junction	-0.176346
17	left	mid	28	STV	Temporo-Parietal	Temporo-Parietal	Language	dorsal_path	Temporo-Parietal	Temporo-Parieto-Occipital_Junction	0.0609875
18	left	mid	28	STV	Temporo-Parietal	Temporo-Parietal	Language	dorsal_path	Temporo-Parietal	Temporo-Parieto-Occipital_Junction	0.072248
19	left	mid	28	STV	Temporo-Parietal	Temporo-Parietal	Language	dorsal_path	Temporo-Parietal	Temporo-Parieto-Occipital_Junction	0.415247
20	left	mid	28	STV	Temporo-Parietal	Temporo-Parietal	Language	dorsal_path	Temporo-Parietal	Temporo-Parieto-Occipital_Junction	0.219381
21	left	mid	28	STV	Temporo-Parietal	Temporo-Parietal	Language	dorsal_path	Temporo-Parietal	Temporo-Parieto-Occipital_Junction	0.126184
22	left	mid	28	STV	Temporo-Parietal	Temporo-Parietal	Language	dorsal_path	Temporo-Parietal	Temporo-Parieto-Occipital_Junction	0.144902
23	left	mid	28	STV	Temporo-Parietal	Temporo-Parietal	Language	dorsal_path	Temporo-Parietal	Temporo-Parieto-Occipital_Junction	0.544853
24	left	mid	28	STV	Temporo-Parietal	Temporo-Parietal	Language	dorsal_path	Temporo-Parietal	Temporo-Parieto-Occipital_Junction	-0.355904
25	left	mid	28	STV	Temporo-Parietal	Temporo-Parietal	Language	dorsal_path	Temporo-Parietal	Temporo-Parieto-Occipital_Junction	0.515516
26	left	mid	28	STV	Temporo-Parietal	Temporo-Parietal	Language	dorsal_path	Temporo-Parietal	Temporo-Parieto-Occipital_Junction	-0.121616
27	left	mid	28	STV	Temporo-Parietal	Temporo-Parietal	Language	dorsal_path	Temporo-Parietal	Temporo-Parieto-Occipital_Junction	-0.206097
28	left	mid	28	STV	Temporo-Parietal	Temporo-Parietal	Language	dorsal_path	Temporo-Parietal	Temporo-Parieto-Occipital_Junction	0.368658
29	left	mid	28	STV	Temporo-Parietal	Temporo-Parietal	Language	dorsal_path	Temporo-Parietal	Temporo-Parieto-Occipital_Junction	0.218866
30	left	mid	28	STV	Temporo-Parietal	Temporo-Parietal	Language	dorsal_path	Temporo-Parietal	Temporo-Parieto-Occipital_Junction	-0.198229
31	left	mid	28	STV	Temporo-Parietal	Temporo-Parietal	Language	dorsal_path	Temporo-Parietal	Temporo-Parieto-Occipital_Junction	0.0766597
1	right	mid	28	STV	Temporo-Parietal	Temporo-Parietal	Language	dorsal_path	Temporo-Parietal	Temporo-Parieto-Occipital_Junction	0.644981
2	right	mid	28	STV	Temporo-Parietal	Temporo-Parietal	Language	dorsal_path	Temporo-Parietal	Temporo-Parieto-Occipital_Junction	0.306147
3	right	mid	28	STV	Temporo-Parietal	Temporo-Parietal	Language	dorsal_path	Temporo-Parietal	Temporo-Parieto-Occipital_Junction	0.179805
4	right	mid	28	STV	Temporo-Parietal	Temporo-Parietal	Language	dorsal_path	Temporo-Parietal	Temporo-Parieto-Occipital_Junction	0.53363
5	right	mid	28	STV	Temporo-Parietal	Temporo-Parietal	Language	dorsal_path	Temporo-Parietal	Temporo-Parieto-Occipital_Junction	0.352419
6	right	mid	28	STV	Temporo-Parietal	Temporo-Parietal	Language	dorsal_path	Temporo-Parietal	Temporo-Parieto-Occipital_Junction	-0.204227
7	right	mid	28	STV	Temporo-Parietal	Temporo-Parietal	Language	dorsal_path	Temporo-Parietal	Temporo-Parieto-Occipital_Junction	0.00891073
8	right	mid	28	STV	Temporo-Parietal	Temporo-Parietal	Language	dorsal_path	Temporo-Parietal	Temporo-Parieto-Occipital_Junction	0.317857
9	right	mid	28	STV	Temporo-Parietal	Temporo-Parietal	Language	dorsal_path	Temporo-Parietal	Temporo-Parieto-Occipital_Junction	0.282955
10	right	mid	28	STV	Temporo-Parietal	Temporo-Parietal	Language	dorsal_path	Temporo-Parietal	Temporo-Parieto-Occipital_Junction	0.619897
11	right	mid	28	STV	Temporo-Parietal	Temporo-Parietal	Language	dorsal_path	Temporo-Parietal	Temporo-Parieto-Occipital_Junction	0.193117
12	right	mid	28	STV	Temporo-Parietal	Temporo-Parietal	Language	dorsal_path	Temporo-Parietal	Temporo-Parieto-Occipital_Junction	0.0486574
13	right	mid	28	STV	Temporo-Parietal	Temporo-Parietal	Language	dorsal_path	Temporo-Parietal	Temporo-Parieto-Occipital_Junction	0.648219
14	right	mid	28	STV	Temporo-Parietal	Temporo-Parietal	Language	dorsal_path	Temporo-Parietal	Temporo-Parieto-Occipital_Junction	-0.0451568
15	right	mid	28	STV	Temporo-Parietal	Temporo-Parietal	Language	dorsal_path	Temporo-Parietal	Temporo-Parieto-Occipital_Junction	0.647996
16	right	mid	28	STV	Temporo-Parietal	Temporo-Parietal	Language	dorsal_path	Temporo-Parietal	Temporo-Parieto-Occipital_Junction	0.258802
17	right	mid	28	STV	Temporo-Parietal	Temporo-Parietal	Language	dorsal_path	Temporo-Parietal	Temporo-Parieto-Occipital_Junction	0.49478
18	right	mid	28	STV	Temporo-Parietal	Temporo-Parietal	Language	dorsal_path	Temporo-Parietal	Temporo-Parieto-Occipital_Junction	-0.0766095
19	right	mid	28	STV	Temporo-Parietal	Temporo-Parietal	Language	dorsal_path	Temporo-Parietal	Temporo-Parieto-Occipital_Junction	0.643551
20	right	mid	28	STV	Temporo-Parietal	Temporo-Parietal	Language	dorsal_path	Temporo-Parietal	Temporo-Parieto-Occipital_Junction	0.175051
21	right	mid	28	STV	Temporo-Parietal	Temporo-Parietal	Language	dorsal_path	Temporo-Parietal	Temporo-Parieto-Occipital_Junction	0.237401
22	right	mid	28	STV	Temporo-Parietal	Temporo-Parietal	Language	dorsal_path	Temporo-Parietal	Temporo-Parieto-Occipital_Junction	0.171663
23	right	mid	28	STV	Temporo-Parietal	Temporo-Parietal	Language	dorsal_path	Temporo-Parietal	Temporo-Parieto-Occipital_Junction	0.324573
24	right	mid	28	STV	Temporo-Parietal	Temporo-Parietal	Language	dorsal_path	Temporo-Parietal	Temporo-Parieto-Occipital_Junction	0.353563
25	right	mid	28	STV	Temporo-Parietal	Temporo-Parietal	Language	dorsal_path	Temporo-Parietal	Temporo-Parieto-Occipital_Junction	0.60676
26	right	mid	28	STV	Temporo-Parietal	Temporo-Parietal	Language	dorsal_path	Temporo-Parietal	Temporo-Parieto-Occipital_Junction	-0.198301
27	right	mid	28	STV	Temporo-Parietal	Temporo-Parietal	Language	dorsal_path	Temporo-Parietal	Temporo-Parieto-Occipital_Junction	0.0974227
28	right	mid	28	STV	Temporo-Parietal	Temporo-Parietal	Language	dorsal_path	Temporo-Parietal	Temporo-Parieto-Occipital_Junction	0.366395
29	right	mid	28	STV	Temporo-Parietal	Temporo-Parietal	Language	dorsal_path	Temporo-Parietal	Temporo-Parieto-Occipital_Junction	0.238719
30	right	mid	28	STV	Temporo-Parietal	Temporo-Parietal	Language	dorsal_path	Temporo-Parietal	Temporo-Parieto-Occipital_Junction	0.328485
31	right	mid	28	STV	Temporo-Parietal	Temporo-Parietal	Language	dorsal_path	Temporo-Parietal	Temporo-Parieto-Occipital_Junction	0.0711131
1	left	posterior	28	STV	Temporo-Parietal	Temporo-Parietal	Language	dorsal_path	Temporo-Parietal	Temporo-Parieto-Occipital_Junction	-0.0756424
2	left	posterior	28	STV	Temporo-Parietal	Temporo-Parietal	Language	dorsal_path	Temporo-Parietal	Temporo-Parieto-Occipital_Junction	0.222145
3	left	posterior	28	STV	Temporo-Parietal	Temporo-Parietal	Language	dorsal_path	Temporo-Parietal	Temporo-Parieto-Occipital_Junction	0.112647
4	left	posterior	28	STV	Temporo-Parietal	Temporo-Parietal	Language	dorsal_path	Temporo-Parietal	Temporo-Parieto-Occipital_Junction	-0.512006
5	left	posterior	28	STV	Temporo-Parietal	Temporo-Parietal	Language	dorsal_path	Temporo-Parietal	Temporo-Parieto-Occipital_Junction	0.134425
6	left	posterior	28	STV	Temporo-Parietal	Temporo-Parietal	Language	dorsal_path	Temporo-Parietal	Temporo-Parieto-Occipital_Junction	0.191092
7	left	posterior	28	STV	Temporo-Parietal	Temporo-Parietal	Language	dorsal_path	Temporo-Parietal	Temporo-Parieto-Occipital_Junction	-0.0843259
8	left	posterior	28	STV	Temporo-Parietal	Temporo-Parietal	Language	dorsal_path	Temporo-Parietal	Temporo-Parieto-Occipital_Junction	0.115397
9	left	posterior	28	STV	Temporo-Parietal	Temporo-Parietal	Language	dorsal_path	Temporo-Parietal	Temporo-Parieto-Occipital_Junction	0.144944
10	left	posterior	28	STV	Temporo-Parietal	Temporo-Parietal	Language	dorsal_path	Temporo-Parietal	Temporo-Parieto-Occipital_Junction	0.0845757
11	left	posterior	28	STV	Temporo-Parietal	Temporo-Parietal	Language	dorsal_path	Temporo-Parietal	Temporo-Parieto-Occipital_Junction	0.269425
12	left	posterior	28	STV	Temporo-Parietal	Temporo-Parietal	Language	dorsal_path	Temporo-Parietal	Temporo-Parieto-Occipital_Junction	0.0667221
13	left	posterior	28	STV	Temporo-Parietal	Temporo-Parietal	Language	dorsal_path	Temporo-Parietal	Temporo-Parieto-Occipital_Junction	0.341894
14	left	posterior	28	STV	Temporo-Parietal	Temporo-Parietal	Language	dorsal_path	Temporo-Parietal	Temporo-Parieto-Occipital_Junction	0.212347
15	left	posterior	28	STV	Temporo-Parietal	Temporo-Parietal	Language	dorsal_path	Temporo-Parietal	Temporo-Parieto-Occipital_Junction	0.182644
16	left	posterior	28	STV	Temporo-Parietal	Temporo-Parietal	Language	dorsal_path	Temporo-Parietal	Temporo-Parieto-Occipital_Junction	-0.320017
17	left	posterior	28	STV	Temporo-Parietal	Temporo-Parietal	Language	dorsal_path	Temporo-Parietal	Temporo-Parieto-Occipital_Junction	-0.149783
18	left	posterior	28	STV	Temporo-Parietal	Temporo-Parietal	Language	dorsal_path	Temporo-Parietal	Temporo-Parieto-Occipital_Junction	-0.00541603
19	left	posterior	28	STV	Temporo-Parietal	Temporo-Parietal	Language	dorsal_path	Temporo-Parietal	Temporo-Parieto-Occipital_Junction	-0.43024
20	left	posterior	28	STV	Temporo-Parietal	Temporo-Parietal	Language	dorsal_path	Temporo-Parietal	Temporo-Parieto-Occipital_Junction	0.14103
21	left	posterior	28	STV	Temporo-Parietal	Temporo-Parietal	Language	dorsal_path	Temporo-Parietal	Temporo-Parieto-Occipital_Junction	0.226848
22	left	posterior	28	STV	Temporo-Parietal	Temporo-Parietal	Language	dorsal_path	Temporo-Parietal	Temporo-Parieto-Occipital_Junction	0.345638
23	left	posterior	28	STV	Temporo-Parietal	Temporo-Parietal	Language	dorsal_path	Temporo-Parietal	Temporo-Parieto-Occipital_Junction	0.251144
24	left	posterior	28	STV	Temporo-Parietal	Temporo-Parietal	Language	dorsal_path	Temporo-Parietal	Temporo-Parieto-Occipital_Junction	0.332824
25	left	posterior	28	STV	Temporo-Parietal	Temporo-Parietal	Language	dorsal_path	Temporo-Parietal	Temporo-Parieto-Occipital_Junction	0.242285
26	left	posterior	28	STV	Temporo-Parietal	Temporo-Parietal	Language	dorsal_path	Temporo-Parietal	Temporo-Parieto-Occipital_Junction	0.285635
27	left	posterior	28	STV	Temporo-Parietal	Temporo-Parietal	Language	dorsal_path	Temporo-Parietal	Temporo-Parieto-Occipital_Junction	0.187568
28	left	posterior	28	STV	Temporo-Parietal	Temporo-Parietal	Language	dorsal_path	Temporo-Parietal	Temporo-Parieto-Occipital_Junction	0.0358588
29	left	posterior	28	STV	Temporo-Parietal	Temporo-Parietal	Language	dorsal_path	Temporo-Parietal	Temporo-Parieto-Occipital_Junction	0.607103
30	left	posterior	28	STV	Temporo-Parietal	Temporo-Parietal	Language	dorsal_path	Temporo-Parietal	Temporo-Parieto-Occipital_Junction	-0.227096
31	left	posterior	28	STV	Temporo-Parietal	Temporo-Parietal	Language	dorsal_path	Temporo-Parietal	Temporo-Parieto-Occipital_Junction	0.188593
1	right	posterior	28	STV	Temporo-Parietal	Temporo-Parietal	Language	dorsal_path	Temporo-Parietal	Temporo-Parieto-Occipital_Junction	0.234811
2	right	posterior	28	STV	Temporo-Parietal	Temporo-Parietal	Language	dorsal_path	Temporo-Parietal	Temporo-Parieto-Occipital_Junction	-0.0162151
3	right	posterior	28	STV	Temporo-Parietal	Temporo-Parietal	Language	dorsal_path	Temporo-Parietal	Temporo-Parieto-Occipital_Junction	-0.00608727
4	right	posterior	28	STV	Temporo-Parietal	Temporo-Parietal	Language	dorsal_path	Temporo-Parietal	Temporo-Parieto-Occipital_Junction	0.270773
5	right	posterior	28	STV	Temporo-Parietal	Temporo-Parietal	Language	dorsal_path	Temporo-Parietal	Temporo-Parieto-Occipital_Junction	-0.223021
6	right	posterior	28	STV	Temporo-Parietal	Temporo-Parietal	Language	dorsal_path	Temporo-Parietal	Temporo-Parieto-Occipital_Junction	0.166232
7	right	posterior	28	STV	Temporo-Parietal	Temporo-Parietal	Language	dorsal_path	Temporo-Parietal	Temporo-Parieto-Occipital_Junction	0.0697445
8	right	posterior	28	STV	Temporo-Parietal	Temporo-Parietal	Language	dorsal_path	Temporo-Parietal	Temporo-Parieto-Occipital_Junction	0.229314
9	right	posterior	28	STV	Temporo-Parietal	Temporo-Parietal	Language	dorsal_path	Temporo-Parietal	Temporo-Parieto-Occipital_Junction	0.315861
10	right	posterior	28	STV	Temporo-Parietal	Temporo-Parietal	Language	dorsal_path	Temporo-Parietal	Temporo-Parieto-Occipital_Junction	-0.02442
11	right	posterior	28	STV	Temporo-Parietal	Temporo-Parietal	Language	dorsal_path	Temporo-Parietal	Temporo-Parieto-Occipital_Junction	-0.150029
12	right	posterior	28	STV	Temporo-Parietal	Temporo-Parietal	Language	dorsal_path	Temporo-Parietal	Temporo-Parieto-Occipital_Junction	-0.103135
13	right	posterior	28	STV	Temporo-Parietal	Temporo-Parietal	Language	dorsal_path	Temporo-Parietal	Temporo-Parieto-Occipital_Junction	0.625695
14	right	posterior	28	STV	Temporo-Parietal	Temporo-Parietal	Language	dorsal_path	Temporo-Parietal	Temporo-Parieto-Occipital_Junction	0.401178
15	right	posterior	28	STV	Temporo-Parietal	Temporo-Parietal	Language	dorsal_path	Temporo-Parietal	Temporo-Parieto-Occipital_Junction	0.0342338
16	right	posterior	28	STV	Temporo-Parietal	Temporo-Parietal	Language	dorsal_path	Temporo-Parietal	Temporo-Parieto-Occipital_Junction	-0.156877
17	right	posterior	28	STV	Temporo-Parietal	Temporo-Parietal	Language	dorsal_path	Temporo-Parietal	Temporo-Parieto-Occipital_Junction	0.0910857
18	right	posterior	28	STV	Temporo-Parietal	Temporo-Parietal	Language	dorsal_path	Temporo-Parietal	Temporo-Parieto-Occipital_Junction	-0.0892381
19	right	posterior	28	STV	Temporo-Parietal	Temporo-Parietal	Language	dorsal_path	Temporo-Parietal	Temporo-Parieto-Occipital_Junction	0.237718
20	right	posterior	28	STV	Temporo-Parietal	Temporo-Parietal	Language	dorsal_path	Temporo-Parietal	Temporo-Parieto-Occipital_Junction	0.610246
21	right	posterior	28	STV	Temporo-Parietal	Temporo-Parietal	Language	dorsal_path	Temporo-Parietal	Temporo-Parieto-Occipital_Junction	0.159887
22	right	posterior	28	STV	Temporo-Parietal	Temporo-Parietal	Language	dorsal_path	Temporo-Parietal	Temporo-Parieto-Occipital_Junction	0.106111
23	right	posterior	28	STV	Temporo-Parietal	Temporo-Parietal	Language	dorsal_path	Temporo-Parietal	Temporo-Parieto-Occipital_Junction	-0.0461343
24	right	posterior	28	STV	Temporo-Parietal	Temporo-Parietal	Language	dorsal_path	Temporo-Parietal	Temporo-Parieto-Occipital_Junction	0.239141
25	right	posterior	28	STV	Temporo-Parietal	Temporo-Parietal	Language	dorsal_path	Temporo-Parietal	Temporo-Parieto-Occipital_Junction	0.353618
26	right	posterior	28	STV	Temporo-Parietal	Temporo-Parietal	Language	dorsal_path	Temporo-Parietal	Temporo-Parieto-Occipital_Junction	0.529327
27	right	posterior	28	STV	Temporo-Parietal	Temporo-Parietal	Language	dorsal_path	Temporo-Parietal	Temporo-Parieto-Occipital_Junction	0.168405
28	right	posterior	28	STV	Temporo-Parietal	Temporo-Parietal	Language	dorsal_path	Temporo-Parietal	Temporo-Parieto-Occipital_Junction	0.538724
29	right	posterior	28	STV	Temporo-Parietal	Temporo-Parietal	Language	dorsal_path	Temporo-Parietal	Temporo-Parieto-Occipital_Junction	0.687396
30	right	posterior	28	STV	Temporo-Parietal	Temporo-Parietal	Language	dorsal_path	Temporo-Parietal	Temporo-Parieto-Occipital_Junction	0.447556
31	right	posterior	28	STV	Temporo-Parietal	Temporo-Parietal	Language	dorsal_path	Temporo-Parietal	Temporo-Parieto-Occipital_Junction	0.289045
1	left	anterior	69	9m	DMPFC	DMPFC	Language	premotor_path	NA	Anterior_Cingulate_and_Medial_Prefrontal	0.275255
2	left	anterior	69	9m	DMPFC	DMPFC	Language	premotor_path	NA	Anterior_Cingulate_and_Medial_Prefrontal	0.579729
3	left	anterior	69	9m	DMPFC	DMPFC	Language	premotor_path	NA	Anterior_Cingulate_and_Medial_Prefrontal	-0.290478
4	left	anterior	69	9m	DMPFC	DMPFC	Language	premotor_path	NA	Anterior_Cingulate_and_Medial_Prefrontal	-0.224793
5	left	anterior	69	9m	DMPFC	DMPFC	Language	premotor_path	NA	Anterior_Cingulate_and_Medial_Prefrontal	0.561845
6	left	anterior	69	9m	DMPFC	DMPFC	Language	premotor_path	NA	Anterior_Cingulate_and_Medial_Prefrontal	0.180155
7	left	anterior	69	9m	DMPFC	DMPFC	Language	premotor_path	NA	Anterior_Cingulate_and_Medial_Prefrontal	0.369385
8	left	anterior	69	9m	DMPFC	DMPFC	Language	premotor_path	NA	Anterior_Cingulate_and_Medial_Prefrontal	0.518599
9	left	anterior	69	9m	DMPFC	DMPFC	Language	premotor_path	NA	Anterior_Cingulate_and_Medial_Prefrontal	0.194999
10	left	anterior	69	9m	DMPFC	DMPFC	Language	premotor_path	NA	Anterior_Cingulate_and_Medial_Prefrontal	0.716899
11	left	anterior	69	9m	DMPFC	DMPFC	Language	premotor_path	NA	Anterior_Cingulate_and_Medial_Prefrontal	0.655004
12	left	anterior	69	9m	DMPFC	DMPFC	Language	premotor_path	NA	Anterior_Cingulate_and_Medial_Prefrontal	0.720539
13	left	anterior	69	9m	DMPFC	DMPFC	Language	premotor_path	NA	Anterior_Cingulate_and_Medial_Prefrontal	0.225508
14	left	anterior	69	9m	DMPFC	DMPFC	Language	premotor_path	NA	Anterior_Cingulate_and_Medial_Prefrontal	-0.00414693
15	left	anterior	69	9m	DMPFC	DMPFC	Language	premotor_path	NA	Anterior_Cingulate_and_Medial_Prefrontal	0.462797
16	left	anterior	69	9m	DMPFC	DMPFC	Language	premotor_path	NA	Anterior_Cingulate_and_Medial_Prefrontal	0.446838
17	left	anterior	69	9m	DMPFC	DMPFC	Language	premotor_path	NA	Anterior_Cingulate_and_Medial_Prefrontal	0.549959
18	left	anterior	69	9m	DMPFC	DMPFC	Language	premotor_path	NA	Anterior_Cingulate_and_Medial_Prefrontal	0.640658
19	left	anterior	69	9m	DMPFC	DMPFC	Language	premotor_path	NA	Anterior_Cingulate_and_Medial_Prefrontal	0.0645079
20	left	anterior	69	9m	DMPFC	DMPFC	Language	premotor_path	NA	Anterior_Cingulate_and_Medial_Prefrontal	0.473937
21	left	anterior	69	9m	DMPFC	DMPFC	Language	premotor_path	NA	Anterior_Cingulate_and_Medial_Prefrontal	0.350158
22	left	anterior	69	9m	DMPFC	DMPFC	Language	premotor_path	NA	Anterior_Cingulate_and_Medial_Prefrontal	-0.251838
23	left	anterior	69	9m	DMPFC	DMPFC	Language	premotor_path	NA	Anterior_Cingulate_and_Medial_Prefrontal	0.709335
24	left	anterior	69	9m	DMPFC	DMPFC	Language	premotor_path	NA	Anterior_Cingulate_and_Medial_Prefrontal	0.600631
25	left	anterior	69	9m	DMPFC	DMPFC	Language	premotor_path	NA	Anterior_Cingulate_and_Medial_Prefrontal	0.52688
26	left	anterior	69	9m	DMPFC	DMPFC	Language	premotor_path	NA	Anterior_Cingulate_and_Medial_Prefrontal	0.599682
27	left	anterior	69	9m	DMPFC	DMPFC	Language	premotor_path	NA	Anterior_Cingulate_and_Medial_Prefrontal	0.362421
28	left	anterior	69	9m	DMPFC	DMPFC	Language	premotor_path	NA	Anterior_Cingulate_and_Medial_Prefrontal	0.641819
29	left	anterior	69	9m	DMPFC	DMPFC	Language	premotor_path	NA	Anterior_Cingulate_and_Medial_Prefrontal	0.42498
30	left	anterior	69	9m	DMPFC	DMPFC	Language	premotor_path	NA	Anterior_Cingulate_and_Medial_Prefrontal	0.785146
31	left	anterior	69	9m	DMPFC	DMPFC	Language	premotor_path	NA	Anterior_Cingulate_and_Medial_Prefrontal	0.226117
1	right	anterior	69	9m	DMPFC	DMPFC	Language	premotor_path	NA	Anterior_Cingulate_and_Medial_Prefrontal	0.0448865
2	right	anterior	69	9m	DMPFC	DMPFC	Language	premotor_path	NA	Anterior_Cingulate_and_Medial_Prefrontal	-0.319291
3	right	anterior	69	9m	DMPFC	DMPFC	Language	premotor_path	NA	Anterior_Cingulate_and_Medial_Prefrontal	0.00106029
4	right	anterior	69	9m	DMPFC	DMPFC	Language	premotor_path	NA	Anterior_Cingulate_and_Medial_Prefrontal	0.137329
5	right	anterior	69	9m	DMPFC	DMPFC	Language	premotor_path	NA	Anterior_Cingulate_and_Medial_Prefrontal	0.776041
6	right	anterior	69	9m	DMPFC	DMPFC	Language	premotor_path	NA	Anterior_Cingulate_and_Medial_Prefrontal	0.0996735
7	right	anterior	69	9m	DMPFC	DMPFC	Language	premotor_path	NA	Anterior_Cingulate_and_Medial_Prefrontal	-0.172568
8	right	anterior	69	9m	DMPFC	DMPFC	Language	premotor_path	NA	Anterior_Cingulate_and_Medial_Prefrontal	0.389686
9	right	anterior	69	9m	DMPFC	DMPFC	Language	premotor_path	NA	Anterior_Cingulate_and_Medial_Prefrontal	0.145361
10	right	anterior	69	9m	DMPFC	DMPFC	Language	premotor_path	NA	Anterior_Cingulate_and_Medial_Prefrontal	0.00165802
11	right	anterior	69	9m	DMPFC	DMPFC	Language	premotor_path	NA	Anterior_Cingulate_and_Medial_Prefrontal	0.437093
12	right	anterior	69	9m	DMPFC	DMPFC	Language	premotor_path	NA	Anterior_Cingulate_and_Medial_Prefrontal	0.296552
13	right	anterior	69	9m	DMPFC	DMPFC	Language	premotor_path	NA	Anterior_Cingulate_and_Medial_Prefrontal	-0.0744996
14	right	anterior	69	9m	DMPFC	DMPFC	Language	premotor_path	NA	Anterior_Cingulate_and_Medial_Prefrontal	0.155216
15	right	anterior	69	9m	DMPFC	DMPFC	Language	premotor_path	NA	Anterior_Cingulate_and_Medial_Prefrontal	-0.33588
16	right	anterior	69	9m	DMPFC	DMPFC	Language	premotor_path	NA	Anterior_Cingulate_and_Medial_Prefrontal	-0.178127
17	right	anterior	69	9m	DMPFC	DMPFC	Language	premotor_path	NA	Anterior_Cingulate_and_Medial_Prefrontal	-0.182832
18	right	anterior	69	9m	DMPFC	DMPFC	Language	premotor_path	NA	Anterior_Cingulate_and_Medial_Prefrontal	0.662907
19	right	anterior	69	9m	DMPFC	DMPFC	Language	premotor_path	NA	Anterior_Cingulate_and_Medial_Prefrontal	0.136661
20	right	anterior	69	9m	DMPFC	DMPFC	Language	premotor_path	NA	Anterior_Cingulate_and_Medial_Prefrontal	0.0235571
21	right	anterior	69	9m	DMPFC	DMPFC	Language	premotor_path	NA	Anterior_Cingulate_and_Medial_Prefrontal	0.198974
22	right	anterior	69	9m	DMPFC	DMPFC	Language	premotor_path	NA	Anterior_Cingulate_and_Medial_Prefrontal	-0.219526
23	right	anterior	69	9m	DMPFC	DMPFC	Language	premotor_path	NA	Anterior_Cingulate_and_Medial_Prefrontal	0.415006
24	right	anterior	69	9m	DMPFC	DMPFC	Language	premotor_path	NA	Anterior_Cingulate_and_Medial_Prefrontal	0.0754076
25	right	anterior	69	9m	DMPFC	DMPFC	Language	premotor_path	NA	Anterior_Cingulate_and_Medial_Prefrontal	0.298704
26	right	anterior	69	9m	DMPFC	DMPFC	Language	premotor_path	NA	Anterior_Cingulate_and_Medial_Prefrontal	0.702031
27	right	anterior	69	9m	DMPFC	DMPFC	Language	premotor_path	NA	Anterior_Cingulate_and_Medial_Prefrontal	0.437852
28	right	anterior	69	9m	DMPFC	DMPFC	Language	premotor_path	NA	Anterior_Cingulate_and_Medial_Prefrontal	0.364747
29	right	anterior	69	9m	DMPFC	DMPFC	Language	premotor_path	NA	Anterior_Cingulate_and_Medial_Prefrontal	0.284382
30	right	anterior	69	9m	DMPFC	DMPFC	Language	premotor_path	NA	Anterior_Cingulate_and_Medial_Prefrontal	0.755861
31	right	anterior	69	9m	DMPFC	DMPFC	Language	premotor_path	NA	Anterior_Cingulate_and_Medial_Prefrontal	0.291209
1	left	mid	69	9m	DMPFC	DMPFC	Language	premotor_path	NA	Anterior_Cingulate_and_Medial_Prefrontal	-0.1682
2	left	mid	69	9m	DMPFC	DMPFC	Language	premotor_path	NA	Anterior_Cingulate_and_Medial_Prefrontal	0.00352553
3	left	mid	69	9m	DMPFC	DMPFC	Language	premotor_path	NA	Anterior_Cingulate_and_Medial_Prefrontal	0.27422
4	left	mid	69	9m	DMPFC	DMPFC	Language	premotor_path	NA	Anterior_Cingulate_and_Medial_Prefrontal	0.34652
5	left	mid	69	9m	DMPFC	DMPFC	Language	premotor_path	NA	Anterior_Cingulate_and_Medial_Prefrontal	-0.388777
6	left	mid	69	9m	DMPFC	DMPFC	Language	premotor_path	NA	Anterior_Cingulate_and_Medial_Prefrontal	-0.0519207
7	left	mid	69	9m	DMPFC	DMPFC	Language	premotor_path	NA	Anterior_Cingulate_and_Medial_Prefrontal	-0.0773055
8	left	mid	69	9m	DMPFC	DMPFC	Language	premotor_path	NA	Anterior_Cingulate_and_Medial_Prefrontal	-0.0185368
9	left	mid	69	9m	DMPFC	DMPFC	Language	premotor_path	NA	Anterior_Cingulate_and_Medial_Prefrontal	-0.193746
10	left	mid	69	9m	DMPFC	DMPFC	Language	premotor_path	NA	Anterior_Cingulate_and_Medial_Prefrontal	-0.0432506
11	left	mid	69	9m	DMPFC	DMPFC	Language	premotor_path	NA	Anterior_Cingulate_and_Medial_Prefrontal	0.302633
12	left	mid	69	9m	DMPFC	DMPFC	Language	premotor_path	NA	Anterior_Cingulate_and_Medial_Prefrontal	-0.141589
13	left	mid	69	9m	DMPFC	DMPFC	Language	premotor_path	NA	Anterior_Cingulate_and_Medial_Prefrontal	-0.0214201
14	left	mid	69	9m	DMPFC	DMPFC	Language	premotor_path	NA	Anterior_Cingulate_and_Medial_Prefrontal	-0.460004
15	left	mid	69	9m	DMPFC	DMPFC	Language	premotor_path	NA	Anterior_Cingulate_and_Medial_Prefrontal	-0.282493
16	left	mid	69	9m	DMPFC	DMPFC	Language	premotor_path	NA	Anterior_Cingulate_and_Medial_Prefrontal	0.104294
17	left	mid	69	9m	DMPFC	DMPFC	Language	premotor_path	NA	Anterior_Cingulate_and_Medial_Prefrontal	0.00342272
18	left	mid	69	9m	DMPFC	DMPFC	Language	premotor_path	NA	Anterior_Cingulate_and_Medial_Prefrontal	0.109164
19	left	mid	69	9m	DMPFC	DMPFC	Language	premotor_path	NA	Anterior_Cingulate_and_Medial_Prefrontal	0.131354
20	left	mid	69	9m	DMPFC	DMPFC	Language	premotor_path	NA	Anterior_Cingulate_and_Medial_Prefrontal	-0.139882
21	left	mid	69	9m	DMPFC	DMPFC	Language	premotor_path	NA	Anterior_Cingulate_and_Medial_Prefrontal	-0.234831
22	left	mid	69	9m	DMPFC	DMPFC	Language	premotor_path	NA	Anterior_Cingulate_and_Medial_Prefrontal	0.491166
23	left	mid	69	9m	DMPFC	DMPFC	Language	premotor_path	NA	Anterior_Cingulate_and_Medial_Prefrontal	0.0248607
24	left	mid	69	9m	DMPFC	DMPFC	Language	premotor_path	NA	Anterior_Cingulate_and_Medial_Prefrontal	-0.140377
25	left	mid	69	9m	DMPFC	DMPFC	Language	premotor_path	NA	Anterior_Cingulate_and_Medial_Prefrontal	0.485143
26	left	mid	69	9m	DMPFC	DMPFC	Language	premotor_path	NA	Anterior_Cingulate_and_Medial_Prefrontal	0.0279792
27	left	mid	69	9m	DMPFC	DMPFC	Language	premotor_path	NA	Anterior_Cingulate_and_Medial_Prefrontal	-0.35094
28	left	mid	69	9m	DMPFC	DMPFC	Language	premotor_path	NA	Anterior_Cingulate_and_Medial_Prefrontal	0.424222
29	left	mid	69	9m	DMPFC	DMPFC	Language	premotor_path	NA	Anterior_Cingulate_and_Medial_Prefrontal	-0.146405
30	left	mid	69	9m	DMPFC	DMPFC	Language	premotor_path	NA	Anterior_Cingulate_and_Medial_Prefrontal	-0.0123281
31	left	mid	69	9m	DMPFC	DMPFC	Language	premotor_path	NA	Anterior_Cingulate_and_Medial_Prefrontal	0.358608
1	right	mid	69	9m	DMPFC	DMPFC	Language	premotor_path	NA	Anterior_Cingulate_and_Medial_Prefrontal	-0.0796789
2	right	mid	69	9m	DMPFC	DMPFC	Language	premotor_path	NA	Anterior_Cingulate_and_Medial_Prefrontal	-0.186534
3	right	mid	69	9m	DMPFC	DMPFC	Language	premotor_path	NA	Anterior_Cingulate_and_Medial_Prefrontal	-0.0103207
4	right	mid	69	9m	DMPFC	DMPFC	Language	premotor_path	NA	Anterior_Cingulate_and_Medial_Prefrontal	0.378084
5	right	mid	69	9m	DMPFC	DMPFC	Language	premotor_path	NA	Anterior_Cingulate_and_Medial_Prefrontal	-0.128384
6	right	mid	69	9m	DMPFC	DMPFC	Language	premotor_path	NA	Anterior_Cingulate_and_Medial_Prefrontal	-0.0362207
7	right	mid	69	9m	DMPFC	DMPFC	Language	premotor_path	NA	Anterior_Cingulate_and_Medial_Prefrontal	-0.297977
8	right	mid	69	9m	DMPFC	DMPFC	Language	premotor_path	NA	Anterior_Cingulate_and_Medial_Prefrontal	-0.263125
9	right	mid	69	9m	DMPFC	DMPFC	Language	premotor_path	NA	Anterior_Cingulate_and_Medial_Prefrontal	-0.318049
10	right	mid	69	9m	DMPFC	DMPFC	Language	premotor_path	NA	Anterior_Cingulate_and_Medial_Prefrontal	-0.273708
11	right	mid	69	9m	DMPFC	DMPFC	Language	premotor_path	NA	Anterior_Cingulate_and_Medial_Prefrontal	-0.378324
12	right	mid	69	9m	DMPFC	DMPFC	Language	premotor_path	NA	Anterior_Cingulate_and_Medial_Prefrontal	-0.400803
13	right	mid	69	9m	DMPFC	DMPFC	Language	premotor_path	NA	Anterior_Cingulate_and_Medial_Prefrontal	-0.126032
14	right	mid	69	9m	DMPFC	DMPFC	Language	premotor_path	NA	Anterior_Cingulate_and_Medial_Prefrontal	-0.314416
15	right	mid	69	9m	DMPFC	DMPFC	Language	premotor_path	NA	Anterior_Cingulate_and_Medial_Prefrontal	-0.369947
16	right	mid	69	9m	DMPFC	DMPFC	Language	premotor_path	NA	Anterior_Cingulate_and_Medial_Prefrontal	-0.150902
17	right	mid	69	9m	DMPFC	DMPFC	Language	premotor_path	NA	Anterior_Cingulate_and_Medial_Prefrontal	-0.274257
18	right	mid	69	9m	DMPFC	DMPFC	Language	premotor_path	NA	Anterior_Cingulate_and_Medial_Prefrontal	-0.418385
19	right	mid	69	9m	DMPFC	DMPFC	Language	premotor_path	NA	Anterior_Cingulate_and_Medial_Prefrontal	0.153859
20	right	mid	69	9m	DMPFC	DMPFC	Language	premotor_path	NA	Anterior_Cingulate_and_Medial_Prefrontal	0.121123
21	right	mid	69	9m	DMPFC	DMPFC	Language	premotor_path	NA	Anterior_Cingulate_and_Medial_Prefrontal	-0.0941323
22	right	mid	69	9m	DMPFC	DMPFC	Language	premotor_path	NA	Anterior_Cingulate_and_Medial_Prefrontal	-0.00930118
23	right	mid	69	9m	DMPFC	DMPFC	Language	premotor_path	NA	Anterior_Cingulate_and_Medial_Prefrontal	-0.218449
24	right	mid	69	9m	DMPFC	DMPFC	Language	premotor_path	NA	Anterior_Cingulate_and_Medial_Prefrontal	-0.148944
25	right	mid	69	9m	DMPFC	DMPFC	Language	premotor_path	NA	Anterior_Cingulate_and_Medial_Prefrontal	0.159777
26	right	mid	69	9m	DMPFC	DMPFC	Language	premotor_path	NA	Anterior_Cingulate_and_Medial_Prefrontal	0.0651573
27	right	mid	69	9m	DMPFC	DMPFC	Language	premotor_path	NA	Anterior_Cingulate_and_Medial_Prefrontal	-0.249835
28	right	mid	69	9m	DMPFC	DMPFC	Language	premotor_path	NA	Anterior_Cingulate_and_Medial_Prefrontal	0.0513786
29	right	mid	69	9m	DMPFC	DMPFC	Language	premotor_path	NA	Anterior_Cingulate_and_Medial_Prefrontal	-0.127721
30	right	mid	69	9m	DMPFC	DMPFC	Language	premotor_path	NA	Anterior_Cingulate_and_Medial_Prefrontal	0.183352
31	right	mid	69	9m	DMPFC	DMPFC	Language	premotor_path	NA	Anterior_Cingulate_and_Medial_Prefrontal	-0.249327
1	left	posterior	69	9m	DMPFC	DMPFC	Language	premotor_path	NA	Anterior_Cingulate_and_Medial_Prefrontal	-0.361318
2	left	posterior	69	9m	DMPFC	DMPFC	Language	premotor_path	NA	Anterior_Cingulate_and_Medial_Prefrontal	-0.080504
3	left	posterior	69	9m	DMPFC	DMPFC	Language	premotor_path	NA	Anterior_Cingulate_and_Medial_Prefrontal	-0.104373
4	left	posterior	69	9m	DMPFC	DMPFC	Language	premotor_path	NA	Anterior_Cingulate_and_Medial_Prefrontal	-0.0686871
5	left	posterior	69	9m	DMPFC	DMPFC	Language	premotor_path	NA	Anterior_Cingulate_and_Medial_Prefrontal	0.38661
6	left	posterior	69	9m	DMPFC	DMPFC	Language	premotor_path	NA	Anterior_Cingulate_and_Medial_Prefrontal	-0.385235
7	left	posterior	69	9m	DMPFC	DMPFC	Language	premotor_path	NA	Anterior_Cingulate_and_Medial_Prefrontal	-0.318317
8	left	posterior	69	9m	DMPFC	DMPFC	Language	premotor_path	NA	Anterior_Cingulate_and_Medial_Prefrontal	-0.239267
9	left	posterior	69	9m	DMPFC	DMPFC	Language	premotor_path	NA	Anterior_Cingulate_and_Medial_Prefrontal	-0.133363
10	left	posterior	69	9m	DMPFC	DMPFC	Language	premotor_path	NA	Anterior_Cingulate_and_Medial_Prefrontal	-0.112125
11	left	posterior	69	9m	DMPFC	DMPFC	Language	premotor_path	NA	Anterior_Cingulate_and_Medial_Prefrontal	-0.505943
12	left	posterior	69	9m	DMPFC	DMPFC	Language	premotor_path	NA	Anterior_Cingulate_and_Medial_Prefrontal	-0.268206
13	left	posterior	69	9m	DMPFC	DMPFC	Language	premotor_path	NA	Anterior_Cingulate_and_Medial_Prefrontal	-0.246486
14	left	posterior	69	9m	DMPFC	DMPFC	Language	premotor_path	NA	Anterior_Cingulate_and_Medial_Prefrontal	-0.0248351
15	left	posterior	69	9m	DMPFC	DMPFC	Language	premotor_path	NA	Anterior_Cingulate_and_Medial_Prefrontal	-0.224885
[truncated: 9,254 more rows]
