# Supplementary material for: The prefrontal operculum, a human-specific hub for the cognitive control of speech
Source: Commun Biol. 2025 Dec 1;8:1731. doi: 10.1038/s42003-025-09110-8 (PMC12669689; doi:10.1038/s42003-025-09110-8)
Supplement: Supplementary file 8 — Supplemental Data 6 [file 42003_2025_9110_MOESM8_ESM.xlsx]

## Sheet: Verstraete_et_al_Human_data_FC_
subject	hemi	comparison	correlation
1	left	aPFO-pPFO	0.516058
2	left	aPFO-pPFO	0.186645
3	left	aPFO-pPFO	0.364319
4	left	aPFO-pPFO	-0.0105468
5	left	aPFO-pPFO	-0.242776
6	left	aPFO-pPFO	0.170005
7	left	aPFO-pPFO	0.332058
8	left	aPFO-pPFO	0.335103
9	left	aPFO-pPFO	0.466535
10	left	aPFO-pPFO	0.190396
11	left	aPFO-pPFO	0.421528
12	left	aPFO-pPFO	0.138914
13	left	aPFO-pPFO	0.245397
14	left	aPFO-pPFO	0.297802
15	left	aPFO-pPFO	0.247659
16	left	aPFO-pPFO	0.25973
17	left	aPFO-pPFO	0.61431
18	left	aPFO-pPFO	0.508786
19	left	aPFO-pPFO	0.244594
20	left	aPFO-pPFO	0.327505
21	left	aPFO-pPFO	0.0982174
22	left	aPFO-pPFO	0.208247
23	left	aPFO-pPFO	0.425985
24	left	aPFO-pPFO	0.0981609
25	left	aPFO-pPFO	0.204044
26	left	aPFO-pPFO	0.327523
27	left	aPFO-pPFO	0.0841857
28	left	aPFO-pPFO	0.649897
29	left	aPFO-pPFO	0.157898
30	left	aPFO-pPFO	-0.00957229
31	left	aPFO-pPFO	0.505226
1	right	aPFO-pPFO	0.648387
2	right	aPFO-pPFO	0.283029
3	right	aPFO-pPFO	-0.116324
4	right	aPFO-pPFO	0.257584
5	right	aPFO-pPFO	0.0893654
6	right	aPFO-pPFO	0.218055
7	right	aPFO-pPFO	0.303077
8	right	aPFO-pPFO	0.135843
9	right	aPFO-pPFO	0.678506
10	right	aPFO-pPFO	0.701964
11	right	aPFO-pPFO	-0.0998723
12	right	aPFO-pPFO	0.337242
13	right	aPFO-pPFO	-0.232062
14	right	aPFO-pPFO	0.658182
15	right	aPFO-pPFO	0.494683
16	right	aPFO-pPFO	0.261015
17	right	aPFO-pPFO	0.11866
18	right	aPFO-pPFO	-0.346018
19	right	aPFO-pPFO	-0.157234
20	right	aPFO-pPFO	0.60406
21	right	aPFO-pPFO	0.102179
22	right	aPFO-pPFO	0.140465
23	right	aPFO-pPFO	0.33548
24	right	aPFO-pPFO	0.460845
25	right	aPFO-pPFO	0.698123
26	right	aPFO-pPFO	0.252925
27	right	aPFO-pPFO	0.345443
28	right	aPFO-pPFO	0.475451
29	right	aPFO-pPFO	0.481371
30	right	aPFO-pPFO	0.503807
31	right	aPFO-pPFO	0.0289943
1	left	aPFO-PCOerior	-0.15144
2	left	aPFO-PCOerior	-0.111133
3	left	aPFO-PCOerior	-0.0712111
4	left	aPFO-PCOerior	-0.167317
5	left	aPFO-PCOerior	0.220115
6	left	aPFO-PCOerior	0.123989
7	left	aPFO-PCOerior	-0.250383
8	left	aPFO-PCOerior	0.0593346
9	left	aPFO-PCOerior	-0.0682272
10	left	aPFO-PCOerior	-0.0278853
11	left	aPFO-PCOerior	-0.421998
12	left	aPFO-PCOerior	-0.0797596
13	left	aPFO-PCOerior	0.117613
14	left	aPFO-PCOerior	0.260698
15	left	aPFO-PCOerior	-0.127637
16	left	aPFO-PCOerior	-0.053915
17	left	aPFO-PCOerior	-0.0831843
18	left	aPFO-PCOerior	-0.551978
19	left	aPFO-PCOerior	-0.0430085
20	left	aPFO-PCOerior	0.235733
21	left	aPFO-PCOerior	0.0358822
22	left	aPFO-PCOerior	-0.236403
23	left	aPFO-PCOerior	0.0481249
24	left	aPFO-PCOerior	0.110954
25	left	aPFO-PCOerior	0.185201
26	left	aPFO-PCOerior	-0.352335
27	left	aPFO-PCOerior	0.0107586
28	left	aPFO-PCOerior	0.358435
29	left	aPFO-PCOerior	0.109445
30	left	aPFO-PCOerior	-0.231195
31	left	aPFO-PCOerior	-0.00670621
1	right	aPFO-PCOerior	0.295573
2	right	aPFO-PCOerior	0.216746
3	right	aPFO-PCOerior	0.380226
4	right	aPFO-PCOerior	0.0176181
5	right	aPFO-PCOerior	0.203699
6	right	aPFO-PCOerior	0.384031
7	right	aPFO-PCOerior	0.196606
8	right	aPFO-PCOerior	-0.0335819
9	right	aPFO-PCOerior	0.487628
10	right	aPFO-PCOerior	0.129359
11	right	aPFO-PCOerior	-0.159837
12	right	aPFO-PCOerior	0.0769555
13	right	aPFO-PCOerior	-0.0217887
14	right	aPFO-PCOerior	0.290479
15	right	aPFO-PCOerior	0.0178387
16	right	aPFO-PCOerior	0.514204
17	right	aPFO-PCOerior	-0.0593699
18	right	aPFO-PCOerior	-0.209075
19	right	aPFO-PCOerior	-0.19274
20	right	aPFO-PCOerior	0.313306
21	right	aPFO-PCOerior	0.0754838
22	right	aPFO-PCOerior	-0.219113
23	right	aPFO-PCOerior	-0.153142
24	right	aPFO-PCOerior	0.223648
25	right	aPFO-PCOerior	0.324797
26	right	aPFO-PCOerior	0.23091
27	right	aPFO-PCOerior	0.000333339
28	right	aPFO-PCOerior	0.473937
29	right	aPFO-PCOerior	0.0817402
30	right	aPFO-PCOerior	0.288777
31	right	aPFO-PCOerior	0.408317
1	left	pPFO-PCOerior	0.189568
2	left	pPFO-PCOerior	0.262055
3	left	pPFO-PCOerior	-0.0748299
4	left	pPFO-PCOerior	-0.403014
5	left	pPFO-PCOerior	-0.0194099
6	left	pPFO-PCOerior	-0.145064
7	left	pPFO-PCOerior	0.414381
8	left	pPFO-PCOerior	0.166867
9	left	pPFO-PCOerior	0.480461
10	left	pPFO-PCOerior	-0.0660916
11	left	pPFO-PCOerior	-0.130808
12	left	pPFO-PCOerior	0.451378
13	left	pPFO-PCOerior	-0.218276
14	left	pPFO-PCOerior	0.579098
15	left	pPFO-PCOerior	0.12177
16	left	pPFO-PCOerior	0.505581
17	left	pPFO-PCOerior	0.098926
18	left	pPFO-PCOerior	-0.0992528
19	left	pPFO-PCOerior	0.128058
20	left	pPFO-PCOerior	0.502108
21	left	pPFO-PCOerior	0.386072
22	left	pPFO-PCOerior	-0.0118616
23	left	pPFO-PCOerior	0.288107
24	left	pPFO-PCOerior	-0.0087324
25	left	pPFO-PCOerior	0.637921
26	left	pPFO-PCOerior	-0.294197
27	left	pPFO-PCOerior	0.221261
28	left	pPFO-PCOerior	0.350343
29	left	pPFO-PCOerior	0.512186
30	left	pPFO-PCOerior	0.0874909
31	left	pPFO-PCOerior	0.505911
1	right	pPFO-PCOerior	0.449741
2	right	pPFO-PCOerior	0.217032
3	right	pPFO-PCOerior	0.167818
4	right	pPFO-PCOerior	0.0497986
5	right	pPFO-PCOerior	-0.179183
6	right	pPFO-PCOerior	-0.0508375
7	right	pPFO-PCOerior	0.318899
8	right	pPFO-PCOerior	0.482952
9	right	pPFO-PCOerior	0.258776
10	right	pPFO-PCOerior	0.0432401
11	right	pPFO-PCOerior	0.0720871
12	right	pPFO-PCOerior	0.346248
13	right	pPFO-PCOerior	0.419493
14	right	pPFO-PCOerior	0.605844
15	right	pPFO-PCOerior	0.22186
16	right	pPFO-PCOerior	0.422686
17	right	pPFO-PCOerior	0.301171
18	right	pPFO-PCOerior	0.358
19	right	pPFO-PCOerior	0.537721
20	right	pPFO-PCOerior	0.578685
21	right	pPFO-PCOerior	0.345464
22	right	pPFO-PCOerior	0.604348
23	right	pPFO-PCOerior	0.0542063
24	right	pPFO-PCOerior	0.542129
25	right	pPFO-PCOerior	0.704875
26	right	pPFO-PCOerior	-0.0980509
27	right	pPFO-PCOerior	0.620148
28	right	pPFO-PCOerior	0.542249
29	right	pPFO-PCOerior	0.440356
30	right	pPFO-PCOerior	0.563329
31	right	pPFO-PCOerior	-0.119982
